# Supplementary material for: (−)-Dimethyl 3,3′-diphenyl-2,2′-[pyridine-2,6-diylbis(carbonyl­imino)]dipropanoate
Source: Acta Crystallogr Sect E Struct Rep Online. 2009 Jun 27;65(Pt 7):o1713. doi: 10.1107/S1600536809023721 (PMC2969420; doi:10.1107/S1600536809023721)
Supplement: Supplementary file 1 [file e-65-o1713-sup1.cif]

##############################################################################
###                                                                        ###
###        Electronic paper (Acta Crystallographica Section E)             ###
###                                                                        ###
##############################################################################
#                                                                            #
# This CIF contains the data in a paper accepted for publication in Acta     #
# Crystallographica Section E. It conforms to the requirements of Notes      #
# for Authors for Section E, and has been peer reviewed under the auspices   #
# of the IUCr Commission on Journals.                                        #
#                                                                            #
# Full details of the Crystallographic Information File format               #
# are given in the paper "The Crystallographic Information File (CIF):       #
# a New Standard Archive File for Crystallography" by S. R. Hall, F. H.      #
# Allen and I. D. Brown [Acta Cryst. (1991), A47, 655-685].                  #
#                                                                            #
# The current version of the core CIF dictionary is obtainable from          #
# ftp://ftp.iucr.org/pub/cif_core.dic. The current version number is 2.4.    #
#                                                                            #
# Software is freely available for graphical display of the structure(s) in  #
# this CIF.  For information consult the CIF home page http://www.iucr.org/  #
# cif/home.html                                                              #
#                                                                            #
# This file may be used for bona fide research purposes within the           #
# scientific community so long as proper attribution is given to the journal # 
# article from which it was obtained.                                        #
#                                                                            #
##############################################################################
                                             
data_global
_audit_creation_method     'from SHELXL97 CIF and IUCr SHELXL97-template'
_journal_date_recd_electronic     2009-06-14
_journal_date_accepted     2009-06-20
_journal_name_full     'Acta Crystallographica, Section E'
_journal_year     2009
_journal_volume     65
_journal_issue      7
_journal_page_first     o1713
_journal_page_last     o1713
_journal_paper_category     QO
_journal_coeditor_code     HK2713
_publ_contact_author_name     'Professor Guoxin Sun'
_publ_contact_author_address
;
 School of Chemistry and Chemical Engineering,
 University of Jinan,
 Jinan 250022
 People's Republic of China
;
_publ_contact_author_email     chm_sungx@ujn.edu.cn
_publ_contact_author_fax     '86 531 82767367'
_publ_contact_author_phone     '86 531 82767367'
_publ_section_title
;
(-)-Dimethyl
3,3'-diphenyl-2,2'-[pyridine-2,6-diylbis(carbonylimino)]dipropanoate
;
loop_
    _publ_author_name
    _publ_author_address
    'Shaohong Yin'
;
 School of Chemistry and Chemical Engineering,
 University of Jinan,
 Jinan 250022
 People's Republic of China
;
    'Yu Cui'
;
 School of Chemistry and Chemical Engineering,
 University of Jinan,
 Jinan 250022
 People's Republic of China
;
    'Guangming Xia'
;
 School of Chemistry and Chemical Engineering,
 University of Jinan,
 Jinan 250022
 People's Republic of China
;
    'Yanju Zhang'
;
 School of Chemistry and Chemical Engineering,
 University of Jinan,
 Jinan 250022
 People's Republic of China
;
    'Guoxin Sun'
;
 School of Chemistry and Chemical Engineering,
 University of Jinan,
 Jinan 250022
 People's Republic of China
;
data_I
_chemical_name_systematic
;
(-)-Dimethyl
3,3'-diphenyl-2,2'-[pyridine-2,6-diylbis(carbonylimino)]dipropanoate
;
_chemical_name_common
;
(-)-<i>N</i>,<i>N</i>'-bis[(<i>S</i>)-1-Methoxycarbonyl-2-Phenylethyl]-
2,6-Pyridinedicarboxamide
;
_chemical_formula_moiety     'C27 H27 N3 O6'
_chemical_formula_sum     'C27 H27 N3 O6'
_chemical_formula_iupac     'C27 H27 N3 O6'
_chemical_formula_weight     489.52
_chemical_melting_point     ?
_symmetry_cell_setting     orthorhombic
_symmetry_space_group_name_H-M     'P 21 21 21'
_symmetry_space_group_name_Hall     'P 2ac 2ab'
loop_
    _symmetry_equiv_pos_as_xyz
    'x, y, z'
    '-x+1/2, -y, z+1/2'
    '-x, y+1/2, -z+1/2'
    'x+1/2, -y+1/2, -z'
_cell_length_a     9.1549(11)
_cell_length_b     9.9319(12)
_cell_length_c     27.83(2)
_cell_angle_alpha     90.00
_cell_angle_beta     90.00
_cell_angle_gamma     90.00
_cell_volume     2530(2)
_cell_formula_units_Z     4
_cell_measurement_reflns_used     2406
_cell_measurement_theta_min     2.34
_cell_measurement_theta_max     20.05
_cell_measurement_temperature     294(2)
_exptl_crystal_description     prism
_exptl_crystal_colour     colorless
_exptl_crystal_size_max     0.15
_exptl_crystal_size_mid     0.10
_exptl_crystal_size_min     0.10
_exptl_crystal_density_diffrn     1.285
_exptl_crystal_density_meas     ?
_exptl_crystal_density_method     'not measured'
_exptl_crystal_F_000     1032
_exptl_absorpt_coefficient_mu     0.092
_exptl_absorpt_correction_type     'multi-scan'
_exptl_absorpt_process_details     '(SADABS; Sheldrick, 1996)'
_exptl_absorpt_correction_T_min     0.9864
_exptl_absorpt_correction_T_max     0.9909
_exptl_special_details
;
;
_diffrn_ambient_temperature     293(2)
_diffrn_radiation_type     MoK\a
_diffrn_radiation_wavelength     0.71073
_diffrn_radiation_source     'fine-focus sealed tube'
_diffrn_radiation_monochromator     graphite
_diffrn_measurement_device_type     'Bruker SMART CCD area-detector'
_diffrn_measurement_method     '\f and \w'
_diffrn_detector_area_resol_mean     ?
_diffrn_reflns_number     12674
_diffrn_reflns_av_R_equivalents     0.0401
_diffrn_reflns_av_sigmaI/netI     0.0323
_diffrn_reflns_theta_min     2.18
_diffrn_reflns_theta_max     25.42
_diffrn_reflns_theta_full     25.42
_diffrn_measured_fraction_theta_max     0.992
_diffrn_measured_fraction_theta_full     0.992
_diffrn_reflns_limit_h_min     -10
_diffrn_reflns_limit_h_max     11
_diffrn_reflns_limit_k_min     -11
_diffrn_reflns_limit_k_max     10
_diffrn_reflns_limit_l_min     -33
_diffrn_reflns_limit_l_max     32
_diffrn_standards_number     ?
_diffrn_standards_interval_count     ?
_diffrn_standards_interval_time     ?
_diffrn_standards_decay_%     ?
_refine_special_details
;
Refinement of <i>F</i>^2^ against ALL reflections. The weighted <i>R</i>-factor
<i>wR</i> and goodness of fit <i>S</i> are based on <i>F</i>^2^, conventional
<i>R</i>-factors <i>R</i> are based on <i>F</i>, with <i>F</i> set to zero for
negative <i>F</i>^2^. The threshold expression of <i>F</i>^2^ >
\s(<i>F</i>^2^) is used only for calculating <i>R</i>-factors(gt) <i>etc</i>.
and is not relevant to the choice of reflections for refinement.
<i>R</i>-factors based on <i>F</i>^2^ are statistically about twice as large
as those based on <i>F</i>, and <i>R</i>- factors based on ALL data will be
even larger.
;
_reflns_number_total     2650
_reflns_number_gt     1929
_reflns_threshold_expression     I>2\s(I)
_refine_ls_structure_factor_coef     Fsqd
_refine_ls_matrix_type     full
_refine_ls_R_factor_all     0.0684
_refine_ls_R_factor_gt     0.0461
_refine_ls_wR_factor_gt     0.1211
_refine_ls_wR_factor_ref     0.1340
_refine_ls_goodness_of_fit_ref     1.050
_refine_ls_restrained_S_all     1.050
_refine_ls_number_reflns     2650
_refine_ls_number_parameters     349
_refine_ls_number_restraints     0
_refine_ls_hydrogen_treatment     constr
_refine_ls_weighting_scheme     calc
_refine_ls_weighting_details
            'calc w=1/[\s^2^(Fo^2^)+(0.1P)^2^+0.1227P] where P=(Fo^2^+2Fc^2^)/3'
_atom_sites_solution_hydrogens     geom
_atom_sites_solution_primary     direct
_atom_sites_solution_secondary     difmap
_refine_ls_shift/su_max     0.001
_refine_ls_shift/su_mean     0.000
_refine_diff_density_max     0.270
_refine_diff_density_min     -0.204
_refine_ls_extinction_method     none
_refine_ls_extinction_coef     ?
loop_
    _atom_type_symbol
    _atom_type_description
    _atom_type_scat_dispersion_real
    _atom_type_scat_dispersion_imag
    _atom_type_scat_source
    'C' 'C' 0.0033 0.0000
                         'International Tables Vol C Tables 4.2.6.8 and 6.1.1.4'
    'H' 'H' 0.0000 0.0000
                         'International Tables Vol C Tables 4.2.6.8 and 6.1.1.4'
    'N' 'N' 0.0061 0.0000
                         'International Tables Vol C Tables 4.2.6.8 and 6.1.1.4'
    'O' 'O' 0.0106 0.0000
                         'International Tables Vol C Tables 4.2.6.8 and 6.1.1.4'
_computing_data_collection     'SMART (Bruker, 2001)'
_computing_cell_refinement     'SAINT (Bruker, 2001)'
_computing_data_reduction     'SAINT (Bruker, 2001)'
_computing_structure_solution     'SHELXS97 (Sheldrick, 2008)'
_computing_structure_refinement     'SHELXS97 (Sheldrick, 2008)'
_computing_molecular_graphics     'SHELXTL (Sheldrick, 2008)'
_computing_publication_material     'SHELXTL (Sheldrick, 2008)'
loop_
    _atom_site_type_symbol
    _atom_site_label
    _atom_site_fract_x
    _atom_site_fract_y
    _atom_site_fract_z
    _atom_site_U_iso_or_equiv
    _atom_site_adp_type
    _atom_site_calc_flag
    _atom_site_refinement_flags
    _atom_site_occupancy
    _atom_site_disorder_assembly
    _atom_site_disorder_group
    O O1 0.2953(3) 0.1251(2) -0.02271(8) 0.0591(6) Uani d . 1 . .
    O O2 0.6669(3) 0.1803(3) 0.19298(10) 0.0826(9) Uani d . 1 . .
    O O3 0.5457(4) 0.3451(4) -0.13664(12) 0.1087(12) Uani d . 1 A .
    O O4 0.687(6) 0.228(3) -0.0887(8) 0.101(8) Uani d P 0.69(13) A 1
    O O4' 0.614(14) 0.190(8) -0.0963(17) 0.101(18) Uani d P 0.31(13) A 2
    O O5 0.5417(3) 0.5103(4) 0.17725(10) 0.1148(13) Uani d . 1 . .
    O O6 0.6902(3) 0.4951(4) 0.23889(10) 0.0983(11) Uani d . 1 . .
    N N1 0.5319(3) 0.1704(3) 0.07475(9) 0.0469(6) Uani d . 1 . .
    N N2 0.4923(3) 0.2592(3) -0.01478(9) 0.0536(7) Uani d . 1 . .
    H H2 0.5678 0.2767 0.0025 0.064 Uiso calc R 1 . .
    N N3 0.7013(3) 0.3214(3) 0.13144(10) 0.0529(7) Uani d . 1 B .
    H H3 0.6951 0.3330 0.1009 0.063 Uiso calc R 1 . .
    C C1 0.4044(3) 0.1610(3) -0.00050(11) 0.0458(8) Uani d . 1 . .
    C C2 0.4433(3) 0.0987(3) 0.04660(11) 0.0471(8) Uani d . 1 . .
    C C3 0.3850(4) -0.0227(3) 0.06022(14) 0.0580(9) Uani d . 1 . .
    H H3A 0.3274 -0.0720 0.0391 0.070 Uiso calc R 1 . .
    C C4 0.4132(4) -0.0703(4) 0.10552(16) 0.0751(12) Uani d . 1 . .
    H H4 0.3743 -0.1520 0.1156 0.090 Uiso calc R 1 . .
    C C5 0.4999(4) 0.0044(4) 0.13576(14) 0.0686(10) Uani d . 1 . .
    H H5 0.5191 -0.0246 0.1669 0.082 Uiso calc R 1 . .
    C C6 0.5579(4) 0.1239(3) 0.11873(12) 0.0522(8) Uani d . 1 . .
    C C7 0.6480(4) 0.2102(4) 0.15113(13) 0.0556(9) Uani d . 1 . .
    C C8 0.5704(5) 0.2909(4) -0.09640(15) 0.0655(11) Uani d . 1 . .
    C C9 0.4695(4) 0.3387(3) -0.05746(12) 0.0535(8) Uani d . 1 A .
    H H9 0.3687 0.3254 -0.0683 0.064 Uiso calc R 1 . .
    C C10 0.4920(4) 0.4888(4) -0.04709(13) 0.0603(9) Uani d . 1 . .
    H H10A 0.5885 0.5015 -0.0334 0.072 Uiso calc R 1 A .
    H H10B 0.4885 0.5379 -0.0772 0.072 Uiso calc R 1 . .
    C C11 0.3809(4) 0.5473(3) -0.01345(13) 0.0556(9) Uani d . 1 A .
    C C12 0.2661(5) 0.6211(5) -0.03059(18) 0.0831(13) Uani d . 1 . .
    H H12 0.2566 0.6349 -0.0635 0.100 Uiso calc R 1 A .
    C C13 0.1648(5) 0.6748(5) 0.0002(3) 0.1036(18) Uani d . 1 A .
    H H13 0.0881 0.7256 -0.0121 0.124 Uiso calc R 1 . .
    C C14 0.1745(7) 0.6555(6) 0.0479(3) 0.111(2) Uani d . 1 . .
    H H14 0.1050 0.6917 0.0685 0.133 Uiso calc R 1 A .
    C C15 0.2870(9) 0.5825(5) 0.0652(2) 0.116(2) Uani d . 1 A .
    H H15 0.2950 0.5683 0.0981 0.139 Uiso calc R 1 . .
    C C16 0.3896(6) 0.5291(5) 0.03496(16) 0.0873(14) Uani d . 1 . .
    H H16 0.4666 0.4796 0.0477 0.105 Uiso calc R 1 A .
    C C17 0.6428(7) 0.3105(6) -0.17656(16) 0.1132(19) Uani d . 1 . .
    H H17A 0.6814 0.2216 -0.1717 0.170 Uiso calc R 1 A .
    H H17B 0.7218 0.3740 -0.1780 0.170 Uiso calc R 1 . .
    H H17C 0.5891 0.3131 -0.2062 0.170 Uiso calc R 1 . .
    C C18 0.6648(4) 0.4771(5) 0.19758(15) 0.0697(11) Uani d . 1 B .
    C C19 0.7696(4) 0.4234(4) 0.16093(12) 0.0551(9) Uani d . 1 . .
    H H19 0.8507 0.3809 0.1782 0.066 Uiso calc R 1 B .
    C C20 0.8326(5) 0.5343(4) 0.12987(13) 0.0701(11) Uani d . 1 B .
    H H20A 0.9090 0.4966 0.1098 0.084 Uiso calc R 1 . .
    H H20B 0.7565 0.5681 0.1088 0.084 Uiso calc R 1 . .
    C C21 0.8940(4) 0.6484(4) 0.15781(13) 0.0634(10) Uani d . 1 . .
    C C22 0.8182(6) 0.7669(4) 0.16388(15) 0.0797(12) Uani d . 1 B .
    H H22 0.7274 0.7766 0.1493 0.096 Uiso calc R 1 . .
    C C23 0.8722(6) 0.8708(5) 0.19077(17) 0.0904(14) Uani d . 1 . .
    H H23 0.8181 0.9494 0.1945 0.108 Uiso calc R 1 B .
    C C24 1.0036(6) 0.8593(5) 0.21183(15) 0.0843(13) Uani d . 1 B .
    H H24 1.0415 0.9304 0.2297 0.101 Uiso calc R 1 . .
    C C25 1.0805(5) 0.7442(5) 0.20703(16) 0.0881(14) Uani d . 1 . .
    H H25 1.1707 0.7355 0.2221 0.106 Uiso calc R 1 B .
    C C26 1.0258(5) 0.6390(5) 0.17983(16) 0.0797(12) Uani d . 1 B .
    H H26 1.0804 0.5605 0.1766 0.096 Uiso calc R 1 . .
    C C27 0.440(2) 0.592(5) 0.2070(10) 0.135(10) Uani d P 0.69(8) B 1
    H H27A 0.3787 0.5336 0.2256 0.202 Uiso calc PR 0.69(8) B 1
    H H27B 0.3802 0.6469 0.1864 0.202 Uiso calc PR 0.69(8) B 1
    H H27C 0.4951 0.6491 0.2281 0.202 Uiso calc PR 0.69(8) B 1
    C C27' 0.425(4) 0.506(11) 0.220(2) 0.135(17) Uani d P 0.31(8) B 2
    H H27D 0.4288 0.4196 0.2350 0.202 Uiso calc PR 0.31(8) B 2
    H H27E 0.3294 0.5207 0.2067 0.202 Uiso calc PR 0.31(8) B 2
    H H27F 0.4475 0.5751 0.2425 0.202 Uiso calc PR 0.31(8) B 2
loop_
    _atom_site_aniso_label
    _atom_site_aniso_U_11
    _atom_site_aniso_U_22
    _atom_site_aniso_U_33
    _atom_site_aniso_U_12
    _atom_site_aniso_U_13
    _atom_site_aniso_U_23
    O1 0.0541(13) 0.0687(15) 0.0544(14) -0.0128(12) -0.0117(12) -0.0002(12)
    O2 0.098(2) 0.098(2) 0.0523(17) -0.0263(19) -0.0149(16) 0.0129(15)
    O3 0.130(3) 0.128(3) 0.068(2) 0.034(2) 0.019(2) 0.033(2)
    O4 0.099(18) 0.123(9) 0.080(5) 0.045(11) 0.009(7) 0.010(5)
    O4' 0.10(4) 0.123(19) 0.080(11) 0.05(2) 0.009(16) 0.010(11)
    O5 0.077(2) 0.192(4) 0.076(2) 0.046(2) -0.0100(17) -0.047(2)
    O6 0.099(2) 0.141(3) 0.0547(17) 0.011(2) -0.0081(17) -0.0303(18)
    N1 0.0451(14) 0.0508(14) 0.0448(16) -0.0010(13) 0.0018(12) 0.0015(12)
    N2 0.0489(14) 0.0586(16) 0.0533(17) -0.0097(14) -0.0105(13) 0.0049(14)
    N3 0.0620(17) 0.0578(17) 0.0389(15) -0.0040(15) -0.0052(14) -0.0047(13)
    C1 0.0412(16) 0.0472(17) 0.0491(19) 0.0007(15) 0.0007(15) -0.0056(15)
    C2 0.0454(17) 0.0494(18) 0.0466(19) 0.0011(15) -0.0019(15) -0.0021(15)
    C3 0.055(2) 0.051(2) 0.068(2) -0.0062(16) -0.0075(18) 0.0033(18)
    C4 0.076(3) 0.062(2) 0.088(3) -0.015(2) -0.011(2) 0.020(2)
    C5 0.076(2) 0.068(2) 0.062(2) -0.009(2) -0.008(2) 0.0157(19)
    C6 0.0499(18) 0.0537(19) 0.053(2) -0.0023(16) -0.0027(16) 0.0035(16)
    C7 0.058(2) 0.066(2) 0.043(2) -0.0020(18) -0.0017(17) 0.0023(17)
    C8 0.085(3) 0.054(2) 0.058(3) 0.004(2) -0.002(2) 0.0019(19)
    C9 0.0523(19) 0.0548(19) 0.053(2) -0.0071(16) -0.0062(16) 0.0070(17)
    C10 0.059(2) 0.059(2) 0.063(2) -0.0070(19) -0.0017(18) 0.0081(18)
    C11 0.058(2) 0.0498(19) 0.059(2) -0.0076(16) -0.0035(18) 0.0008(17)
    C12 0.079(3) 0.087(3) 0.083(3) 0.016(3) -0.014(2) -0.019(2)
    C13 0.067(3) 0.096(4) 0.147(5) 0.013(3) -0.010(3) -0.043(4)
    C14 0.113(4) 0.079(4) 0.140(6) -0.025(3) 0.051(4) -0.034(4)
    C15 0.189(7) 0.075(3) 0.083(4) -0.008(4) 0.043(4) -0.005(3)
    C16 0.122(4) 0.075(3) 0.065(3) 0.014(3) 0.000(3) 0.000(2)
    C17 0.162(5) 0.111(4) 0.067(3) -0.006(4) 0.029(3) 0.008(3)
    C18 0.058(2) 0.096(3) 0.055(2) 0.002(2) -0.010(2) -0.011(2)
    C19 0.058(2) 0.063(2) 0.0443(19) -0.0005(17) -0.0054(16) -0.0081(16)
    C20 0.084(3) 0.076(3) 0.050(2) -0.016(2) -0.001(2) -0.0069(19)
    C21 0.074(2) 0.068(2) 0.048(2) -0.012(2) -0.0036(18) -0.0025(18)
    C22 0.095(3) 0.070(3) 0.074(3) -0.003(2) -0.027(3) 0.003(2)
    C23 0.119(4) 0.064(3) 0.088(3) -0.004(3) -0.018(3) 0.001(2)
    C24 0.108(4) 0.068(3) 0.076(3) -0.017(3) -0.014(3) -0.011(2)
    C25 0.077(3) 0.099(3) 0.088(3) -0.011(3) -0.018(3) -0.016(3)
    C26 0.070(3) 0.081(3) 0.087(3) -0.002(2) -0.003(2) -0.017(2)
    C27 0.091(7) 0.21(3) 0.107(10) 0.071(13) 0.013(7) -0.021(13)
    C27' 0.091(15) 0.21(5) 0.11(2) 0.07(3) 0.013(15) -0.02(3)
_geom_special_details
;
All e.s.d.'s (except the e.s.d. in the dihedral angle between two l.s. planes)
are estimated using the full covariance matrix. The cell e.s.d.'s are taken
into account individually in the estimation of e.s.d.'s in distances, angles
and torsion angles; correlations between e.s.d.'s in cell parameters are only
used when they are defined by crystal symmetry. An approximate (isotropic)
treatment of cell e.s.d.'s is used for estimating e.s.d.'s involving l.s.
planes.
;
loop_
    _geom_bond_atom_site_label_1
    _geom_bond_atom_site_label_2
    _geom_bond_site_symmetry_2
    _geom_bond_distance
    _geom_bond_publ_flag
    O1 C1 . 1.228(4) ?
    O2 C7 . 1.214(4) ?
    O3 C8 . 1.263(5) ?
    O3 C17 . 1.464(6) ?
    O4 C8 . 1.25(4) ?
    O4' C8 . 1.08(3) ?
    O5 C18 . 1.304(5) ?
    O5 C27 . 1.488(18) ?
    O5 C27' . 1.59(5) ?
    O6 C18 . 1.186(4) ?
    N1 C2 . 1.333(4) ?
    N1 C6 . 1.330(4) ?
    N2 C1 . 1.325(4) ?
    N2 C9 . 1.441(4) ?
    N2 H2 . 0.8600 ?
    N3 C7 . 1.327(5) ?
    N3 C19 . 1.445(4) ?
    N3 H3 . 0.8600 ?
    C1 C2 . 1.493(5) ?
    C2 C3 . 1.373(5) ?
    C3 C4 . 1.371(5) ?
    C3 H3A . 0.9300 ?
    C4 C5 . 1.374(5) ?
    C4 H4 . 0.9300 ?
    C5 C6 . 1.384(5) ?
    C5 H5 . 0.9300 ?
    C6 C7 . 1.492(5) ?
    C8 C9 . 1.501(6) ?
    C9 C10 . 1.532(5) ?
    C9 H9 . 0.9800 ?
    C10 C11 . 1.499(5) ?
    C10 H10A . 0.9700 ?
    C10 H10B . 0.9700 ?
    C11 C16 . 1.361(5) ?
    C11 C12 . 1.368(5) ?
    C12 C13 . 1.371(7) ?
    C12 H12 . 0.9300 ?
    C13 C14 . 1.343(8) ?
    C13 H13 . 0.9300 ?
    C14 C15 . 1.348(8) ?
    C14 H14 . 0.9300 ?
    C15 C16 . 1.367(7) ?
    C15 H15 . 0.9300 ?
    C16 H16 . 0.9300 ?
    C17 H17A . 0.9600 ?
    C17 H17B . 0.9600 ?
    C17 H17C . 0.9600 ?
    C18 C19 . 1.498(5) ?
    C19 C20 . 1.514(5) ?
    C19 H19 . 0.9800 ?
    C20 C21 . 1.485(5) ?
    C20 H20A . 0.9700 ?
    C20 H20B . 0.9700 ?
    C21 C26 . 1.357(6) ?
    C21 C22 . 1.377(6) ?
    C22 C23 . 1.367(6) ?
    C22 H22 . 0.9300 ?
    C23 C24 . 1.343(7) ?
    C23 H23 . 0.9300 ?
    C24 C25 . 1.349(7) ?
    C24 H24 . 0.9300 ?
    C25 C26 . 1.384(6) ?
    C25 H25 . 0.9300 ?
    C26 H26 . 0.9300 ?
    C27 H27A . 0.9600 ?
    C27 H27B . 0.9600 ?
    C27 H27C . 0.9600 ?
    C27' H27D . 0.9600 ?
    C27' H27E . 0.9600 ?
    C27' H27F . 0.9600 ?
loop_
    _geom_angle_atom_site_label_1
    _geom_angle_atom_site_label_2
    _geom_angle_atom_site_label_3
    _geom_angle_site_symmetry_1
    _geom_angle_site_symmetry_3
    _geom_angle
    _geom_angle_publ_flag
    C8 O3 C17 . . 117.7(4) ?
    C18 O5 C27 . . 116.0(9) ?
    C18 O5 C27' . . 105(2) ?
    C6 N1 C2 . . 117.7(3) ?
    C1 N2 C9 . . 124.2(3) ?
    C1 N2 H2 . . 117.9 ?
    C9 N2 H2 . . 117.9 ?
    C7 N3 C19 . . 120.5(3) ?
    C7 N3 H3 . . 119.7 ?
    C19 N3 H3 . . 119.7 ?
    O1 C1 N2 . . 123.9(3) ?
    O1 C1 C2 . . 121.1(3) ?
    N2 C1 C2 . . 115.0(3) ?
    N1 C2 C3 . . 122.9(3) ?
    N1 C2 C1 . . 116.1(3) ?
    C3 C2 C1 . . 120.9(3) ?
    C4 C3 C2 . . 118.9(3) ?
    C4 C3 H3A . . 120.5 ?
    C2 C3 H3A . . 120.5 ?
    C3 C4 C5 . . 119.1(4) ?
    C3 C4 H4 . . 120.5 ?
    C5 C4 H4 . . 120.5 ?
    C4 C5 C6 . . 118.3(4) ?
    C4 C5 H5 . . 120.8 ?
    C6 C5 H5 . . 120.8 ?
    N1 C6 C5 . . 123.0(3) ?
    N1 C6 C7 . . 117.1(3) ?
    C5 C6 C7 . . 119.8(3) ?
    O2 C7 N3 . . 123.2(3) ?
    O2 C7 C6 . . 121.2(3) ?
    N3 C7 C6 . . 115.6(3) ?
    O4' C8 O3 . . 118(3) ?
    O4 C8 O3 . . 121.1(7) ?
    O4' C8 C9 . . 121(3) ?
    O4 C8 C9 . . 123.9(7) ?
    O3 C8 C9 . . 113.3(4) ?
    N2 C9 C8 . . 109.5(3) ?
    N2 C9 C10 . . 111.0(3) ?
    C8 C9 C10 . . 111.2(3) ?
    N2 C9 H9 . . 108.4 ?
    C8 C9 H9 . . 108.4 ?
    C10 C9 H9 . . 108.4 ?
    C11 C10 C9 . . 113.8(3) ?
    C11 C10 H10A . . 108.8 ?
    C9 C10 H10A . . 108.8 ?
    C11 C10 H10B . . 108.8 ?
    C9 C10 H10B . . 108.8 ?
    H10A C10 H10B . . 107.7 ?
    C16 C11 C12 . . 117.5(4) ?
    C16 C11 C10 . . 121.8(4) ?
    C12 C11 C10 . . 120.7(4) ?
    C11 C12 C13 . . 120.7(5) ?
    C11 C12 H12 . . 119.7 ?
    C13 C12 H12 . . 119.7 ?
    C14 C13 C12 . . 121.2(5) ?
    C14 C13 H13 . . 119.4 ?
    C12 C13 H13 . . 119.4 ?
    C13 C14 C15 . . 118.7(5) ?
    C13 C14 H14 . . 120.7 ?
    C15 C14 H14 . . 120.7 ?
    C14 C15 C16 . . 120.9(5) ?
    C14 C15 H15 . . 119.5 ?
    C16 C15 H15 . . 119.5 ?
    C11 C16 C15 . . 121.1(5) ?
    C11 C16 H16 . . 119.5 ?
    C15 C16 H16 . . 119.5 ?
    O3 C17 H17A . . 109.5 ?
    O3 C17 H17B . . 109.5 ?
    H17A C17 H17B . . 109.5 ?
    O3 C17 H17C . . 109.5 ?
    H17A C17 H17C . . 109.5 ?
    H17B C17 H17C . . 109.5 ?
    O6 C18 O5 . . 123.5(4) ?
    O6 C18 C19 . . 126.0(4) ?
    O5 C18 C19 . . 110.4(3) ?
    N3 C19 C18 . . 111.1(3) ?
    N3 C19 C20 . . 110.5(3) ?
    C18 C19 C20 . . 111.9(3) ?
    N3 C19 H19 . . 107.7 ?
    C18 C19 H19 . . 107.7 ?
    C20 C19 H19 . . 107.7 ?
    C21 C20 C19 . . 113.6(3) ?
    C21 C20 H20A . . 108.8 ?
    C19 C20 H20A . . 108.8 ?
    C21 C20 H20B . . 108.8 ?
    C19 C20 H20B . . 108.8 ?
    H20A C20 H20B . . 107.7 ?
    C26 C21 C22 . . 116.8(4) ?
    C26 C21 C20 . . 121.4(4) ?
    C22 C21 C20 . . 121.7(4) ?
    C23 C22 C21 . . 122.0(4) ?
    C23 C22 H22 . . 119.0 ?
    C21 C22 H22 . . 119.0 ?
    C24 C23 C22 . . 119.9(5) ?
    C24 C23 H23 . . 120.0 ?
    C22 C23 H23 . . 120.0 ?
    C23 C24 C25 . . 119.7(4) ?
    C23 C24 H24 . . 120.1 ?
    C25 C24 H24 . . 120.1 ?
    C24 C25 C26 . . 120.4(4) ?
    C24 C25 H25 . . 119.8 ?
    C26 C25 H25 . . 119.8 ?
    C21 C26 C25 . . 121.1(4) ?
    C21 C26 H26 . . 119.4 ?
    C25 C26 H26 . . 119.4 ?
    O5 C27 H27A . . 109.5 ?
    O5 C27 H27B . . 109.5 ?
    O5 C27 H27C . . 109.5 ?
    O5 C27' H27D . . 109.5 ?
    O5 C27' H27E . . 109.5 ?
    H27D C27' H27E . . 111.0 ?
    O5 C27' H27F . . 109.5 ?
    H27D C27' H27F . . 109.5 ?
    H27E C27' H27F . . 109.5 ?
loop_
    _geom_torsion_atom_site_label_1
    _geom_torsion_atom_site_label_2
    _geom_torsion_atom_site_label_3
    _geom_torsion_atom_site_label_4
    _geom_torsion_site_symmetry_1
    _geom_torsion_site_symmetry_2
    _geom_torsion_site_symmetry_3
    _geom_torsion_site_symmetry_4
    _geom_torsion
    _geom_torsion_publ_flag
    C9 N2 C1 O1 . . . . 1.6(5) ?
    C9 N2 C1 C2 . . . . -175.8(3) ?
    C6 N1 C2 C3 . . . . -3.4(5) ?
    C6 N1 C2 C1 . . . . 173.9(3) ?
    O1 C1 C2 N1 . . . . -159.1(3) ?
    N2 C1 C2 N1 . . . . 18.4(4) ?
    O1 C1 C2 C3 . . . . 18.2(5) ?
    N2 C1 C2 C3 . . . . -164.3(3) ?
    N1 C2 C3 C4 . . . . 3.0(5) ?
    C1 C2 C3 C4 . . . . -174.1(3) ?
    C2 C3 C4 C5 . . . . -0.6(6) ?
    C3 C4 C5 C6 . . . . -1.3(6) ?
    C2 N1 C6 C5 . . . . 1.3(5) ?
    C2 N1 C6 C7 . . . . -175.5(3) ?
    C4 C5 C6 N1 . . . . 1.0(6) ?
    C4 C5 C6 C7 . . . . 177.7(3) ?
    C19 N3 C7 O2 . . . . -8.3(6) ?
    C19 N3 C7 C6 . . . . 169.9(3) ?
    N1 C6 C7 O2 . . . . 174.0(3) ?
    C5 C6 C7 O2 . . . . -3.0(6) ?
    N1 C6 C7 N3 . . . . -4.3(5) ?
    C5 C6 C7 N3 . . . . 178.8(3) ?
    C17 O3 C8 O4' . . . . -33(9) ?
    C17 O3 C8 O4 . . . . 12(3) ?
    C17 O3 C8 C9 . . . . 177.0(4) ?
    C1 N2 C9 C8 . . . . -102.6(4) ?
    C1 N2 C9 C10 . . . . 134.3(3) ?
    O4' C8 C9 N2 . . . . 24(9) ?
    O4 C8 C9 N2 . . . . -23(3) ?
    O3 C8 C9 N2 . . . . 172.4(3) ?
    O4' C8 C9 C10 . . . . 147(9) ?
    O4 C8 C9 C10 . . . . 100(3) ?
    O3 C8 C9 C10 . . . . -64.7(5) ?
    N2 C9 C10 C11 . . . . -65.9(4) ?
    C8 C9 C10 C11 . . . . 172.0(3) ?
    C9 C10 C11 C16 . . . . 79.1(5) ?
    C9 C10 C11 C12 . . . . -100.7(4) ?
    C16 C11 C12 C13 . . . . 0.4(6) ?
    C10 C11 C12 C13 . . . . -179.8(4) ?
    C11 C12 C13 C14 . . . . -0.7(8) ?
    C12 C13 C14 C15 . . . . 0.5(8) ?
    C13 C14 C15 C16 . . . . 0.1(8) ?
    C12 C11 C16 C15 . . . . 0.2(7) ?
    C10 C11 C16 C15 . . . . -179.7(4) ?
    C14 C15 C16 C11 . . . . -0.4(8) ?
    C27 O5 C18 O6 . . . . 9(3) ?
    C27' O5 C18 O6 . . . . -27(4) ?
    C27 O5 C18 C19 . . . . -167(2) ?
    C27' O5 C18 C19 . . . . 157(4) ?
    C7 N3 C19 C18 . . . . -60.0(4) ?
    C7 N3 C19 C20 . . . . 175.2(3) ?
    O6 C18 C19 N3 . . . . 134.5(5) ?
    O5 C18 C19 N3 . . . . -49.4(5) ?
    O6 C18 C19 C20 . . . . -101.5(5) ?
    O5 C18 C19 C20 . . . . 74.6(5) ?
    N3 C19 C20 C21 . . . . 175.3(3) ?
    C18 C19 C20 C21 . . . . 50.9(5) ?
    C19 C20 C21 C26 . . . . 76.9(5) ?
    C19 C20 C21 C22 . . . . -101.0(5) ?
    C26 C21 C22 C23 . . . . 0.0(7) ?
    C20 C21 C22 C23 . . . . 178.0(4) ?
    C21 C22 C23 C24 . . . . 0.6(8) ?
    C22 C23 C24 C25 . . . . -1.2(7) ?
    C23 C24 C25 C26 . . . . 1.2(8) ?
    C22 C21 C26 C25 . . . . 0.0(6) ?
    C20 C21 C26 C25 . . . . -178.0(4) ?
    C24 C25 C26 C21 . . . . -0.6(7) ?
loop_
    _geom_hbond_atom_site_label_D
    _geom_hbond_atom_site_label_H
    _geom_hbond_atom_site_label_A
    _geom_hbond_site_symmetry_A
    _geom_hbond_distance_DH
    _geom_hbond_distance_HA
    _geom_hbond_distance_DA
    _geom_hbond_angle_DHA
    N2 H2 O1 4 0.86 2.37 3.178(4) 157.3
    N3 H3 O1 4 0.86 2.40 3.190(4) 153.6
