# Supplementary material for: (−)-Dimethyl 3,3′-diphenyl-2,2′-[pyridine-2,6-diylbis(carbonyl­imino)]dipropanoate
Source: Acta Crystallogr Sect E Struct Rep Online. 2009 Jun 27;65(Pt 7):o1713. doi: 10.1107/S1600536809023721 (PMC2969420; doi:10.1107/S1600536809023721)
Supplement: Supplementary file 2 [file e-65-o1713-Isup2.hkl]

# 
# h,k,l, Fc-squared, Fo-squared, sigma(Fo-squared) and status flag 
# 
data_I
_shelx_title ' test in P2(1)2(1)2(1)' 
_shelx_refln_list_code          4 
_shelx_F_calc_maximum      148.99 
_exptl_crystal_F_000      1032.00 
_reflns_d_resolution_high  0.8279 
 
loop_ 
 _symmetry_equiv_pos_as_xyz 
 'x, y, z' 
 '-x+1/2, -y, z+1/2' 
 '-x, y+1/2, -z+1/2' 
 'x+1/2, -y+1/2, -z' 
 
_cell_length_a     9.1549 
_cell_length_b     9.9319 
_cell_length_c    27.8284 
_cell_angle_alpha  90.000 
_cell_angle_beta   90.000 
_cell_angle_gamma  90.000 
 
_shelx_F_squared_multiplier     1.000 
 
loop_ 
 _refln_index_h 
 _refln_index_k 
 _refln_index_l 
 _refln_F_squared_calc 
 _refln_F_squared_meas 
 _refln_F_squared_sigma 
 _refln_observed_status 
   2   0   0     5124.99     5321.31     91.01 o 
   4   0   0       19.13       14.62      4.05 o 
   6   0   0      708.95      674.10     23.78 o 
   8   0   0       46.82       68.87     10.07 o 
  10   0   0       13.20       17.51      5.67 o 
   1   1   0     2034.60     2157.66     32.39 o 
   2   1   0    11326.82    10437.80     99.15 o 
   3   1   0       26.16       27.79      3.15 o 
   4   1   0      504.66      467.88     11.50 o 
   5   1   0        7.03        5.69      2.48 o 
   6   1   0        8.23       14.83      3.49 o 
   7   1   0        0.24       -0.74      2.08 o 
   8   1   0       13.48        9.32      3.44 o 
   9   1   0      113.32       92.27      7.18 o 
  10   1   0        0.77        3.99      9.68 o 
  11   1   0        0.44        4.37     12.43 o 
   0   2   0        0.04        0.94      1.41 o 
   1   2   0      475.27      642.45      7.80 o 
   2   2   0      133.06      140.27      4.66 o 
   3   2   0       96.14       88.91      3.74 o 
   4   2   0       23.71       15.90      2.49 o 
   5   2   0       27.44       22.94      2.99 o 
   6   2   0       94.06       89.03      5.41 o 
   7   2   0      152.64      162.30      7.66 o 
   8   2   0       31.85       46.31      4.72 o 
   9   2   0        0.45       -2.80      4.32 o 
  10   2   0        0.00        0.61      4.73 o 
   1   3   0     3690.83     3596.55     32.54 o 
   2   3   0      341.48      314.93      5.86 o 
   3   3   0        0.05       -1.32      1.32 o 
   4   3   0      710.92      675.72     10.93 o 
   5   3   0      196.33      185.79      5.98 o 
   6   3   0      294.86      351.99     12.38 o 
   7   3   0      744.99      692.92     20.34 o 
   8   3   0        7.90        3.59      7.62 o 
   9   3   0      189.49      209.89     10.98 o 
  10   3   0        0.61        6.10      5.40 o 
   0   4   0       21.05       23.34      3.22 o 
   1   4   0      578.46      586.81      8.95 o 
   2   4   0      136.11      109.53      4.01 o 
   3   4   0       43.28       40.52      2.85 o 
   4   4   0      237.11      203.53      5.73 o 
   5   4   0       12.12        9.50      2.66 o 
   6   4   0      459.18      403.88     15.01 o 
   7   4   0      120.91      100.07      9.19 o 
   8   4   0       85.86       60.62      8.54 o 
   9   4   0        0.46        2.50      7.23 o 
  10   4   0       16.84       21.64      7.35 o 
   1   5   0        0.00        0.30      1.84 o 
   2   5   0      735.19      647.47     14.53 o 
   3   5   0        4.59        8.93      2.14 o 
   4   5   0      452.71      440.25     11.44 o 
   5   5   0       33.94       26.63      4.43 o 
   6   5   0       84.28       86.45      8.62 o 
   7   5   0       27.22       27.39      6.62 o 
   8   5   0        0.00        1.47      4.82 o 
   9   5   0        4.92        5.46      5.76 o 
  10   5   0        1.13       -4.30      4.30 o 
   0   6   0     3040.92     2973.16     44.08 o 
   1   6   0      315.21      308.36      9.96 o 
   2   6   0      441.81      451.88      9.08 o 
   3   6   0        2.58       -2.50      2.50 o 
   4   6   0       16.12       20.54      4.06 o 
   5   6   0       72.27       76.48      9.85 o 
   6   6   0      279.33      294.92     14.28 o 
   7   6   0       59.07       63.21      8.68 o 
   8   6   0       12.48       14.50      6.42 o 
   9   6   0        0.17        0.75      7.93 o 
   1   7   0      117.63      127.37      5.50 o 
   2   7   0      563.26      521.93     13.24 o 
   3   7   0        5.73       12.40      8.64 o 
   4   7   0       18.16       13.60      6.85 o 
   5   7   0      270.44      237.02     10.26 o 
   6   7   0        0.00        1.07      3.66 o 
   7   7   0       12.03       16.41      6.38 o 
   8   7   0        0.02        1.47      5.45 o 
   0   8   0      130.27      105.17      8.00 o 
   1   8   0       33.40       26.22      6.07 o 
   2   8   0      153.83      134.19      7.91 o 
   3   8   0      193.87      199.64      9.28 o 
   4   8   0      154.29      159.68      8.89 o 
   5   8   0       82.39       97.09     10.39 o 
   6   8   0       11.45        4.39      4.21 o 
   7   8   0       10.05       11.80      6.31 o 
   8   8   0        0.50        3.66      5.77 o 
   1   9   0        9.15        7.67      4.33 o 
   2   9   0       12.08       20.76      4.87 o 
   3   9   0        5.43        2.44      4.04 o 
   4   9   0        0.01        2.24      3.47 o 
   5   9   0        0.14        0.39      3.67 o 
   6   9   0       22.75       15.23      5.13 o 
   7   9   0       19.72        7.21     13.38 o 
   0  10   0       34.38       48.57     12.21 o 
   1  10   0        0.04       -3.03      7.69 o 
   2  10   0        7.95        9.04      6.33 o 
   3  10   0       28.90       24.94      5.45 o 
   4  10   0        3.78        8.16      7.71 o 
   5  10   0        3.09        5.64      4.66 o 
   6  10   0        0.36        3.87      7.16 o 
   1  11   0       17.61       19.09      7.85 o 
   2  11   0       46.33       35.62     11.77 o 
   3  11   0        5.85        5.16      6.21 o 
   4  11   0        3.24        5.36      5.30 o 
   2   0   1      956.87      837.63     36.26 o 
   3   0   1      206.44      170.42      5.86 o 
   4   0   1       66.50       55.40      4.26 o 
   5   0   1      133.47      122.72      6.37 o 
   6   0   1      191.69      216.41      7.43 o 
   7   0   1        5.78        2.44      3.05 o 
   8   0   1      362.25      379.93     14.42 o 
   9   0   1       88.98       81.09      8.34 o 
  10   0   1       51.66       72.57      6.16 o 
  11   0   1        1.99       -0.12      4.48 o 
   0   1   1    10495.26    10246.28    122.94 o 
   1   1   1      585.20      500.95      5.74 o 
   2   1   1     4610.06     4643.71     32.77 o 
   3   1   1      706.76      700.62      8.46 o 
   4   1   1     1077.92     1104.98     12.60 o 
   5   1   1       67.53       61.52      3.35 o 
   6   1   1       54.25       55.66      4.11 o 
   7   1   1      175.62      170.89      6.25 o 
   8   1   1       41.93       49.29      3.84 o 
   9   1   1       16.61       14.97      3.40 o 
  10   1   1        4.20        5.73      3.66 o 
  11   1   1        0.10        5.12      3.53 o 
   0   2   1     4299.37     4490.06     38.21 o 
   1   2   1    22197.28    20529.75    149.89 o 
   2   2   1    14802.05    14332.61     82.54 o 
   3   2   1     1108.02     1166.24     11.23 o 
   4   2   1      100.65      101.93      3.21 o 
   5   2   1       15.01        9.42      1.83 o 
   6   2   1       13.24       15.05      2.17 o 
   7   2   1       54.02       49.64      3.44 o 
   8   2   1       43.06       42.24      4.20 o 
   9   2   1       52.90       51.72      5.50 o 
  10   2   1       23.12       20.08      4.45 o 
   0   3   1     6317.65     6213.31     53.00 o 
   1   3   1     2802.04     2788.75     18.47 o 
   2   3   1     2041.29     1856.29     13.55 o 
   3   3   1      668.99      623.28      6.60 o 
   4   3   1      160.04      147.40      3.63 o 
   5   3   1       83.35       98.18      3.41 o 
   6   3   1       41.47       48.47      4.10 o 
   7   3   1       13.85       12.81      2.96 o 
   8   3   1      170.62      173.76      8.29 o 
   9   3   1        5.82        4.58      3.58 o 
  10   3   1        9.74       10.69      4.36 o 
   0   4   1     2278.72     2099.02     21.67 o 
   1   4   1     1273.38     1275.98     10.55 o 
   2   4   1      218.37      192.61      3.51 o 
   3   4   1        7.50       12.08      1.47 o 
   4   4   1      142.98      122.84      3.66 o 
   5   4   1       86.32       91.56      6.16 o 
   6   4   1       98.06       94.27      6.42 o 
   7   4   1      105.94       97.75      6.49 o 
   8   4   1       92.69       93.78      6.80 o 
   9   4   1      123.32      139.08      7.51 o 
  10   4   1        6.25        2.58      3.62 o 
   0   5   1     1956.75     2123.67     23.03 o 
   1   5   1      376.92      369.62      5.34 o 
   2   5   1       46.12       51.07      2.28 o 
   3   5   1      553.62      619.17      7.31 o 
   4   5   1      342.49      344.37      7.63 o 
   5   5   1       59.28       61.96      3.90 o 
   6   5   1      290.07      270.38      9.23 o 
   7   5   1      359.80      359.99     11.24 o 
   8   5   1       38.43       45.16      5.66 o 
   9   5   1        2.25        1.89      3.64 o 
  10   5   1        2.01        6.07      4.61 o 
   0   6   1        6.27        4.44      2.21 o 
   1   6   1      236.19      230.59      4.56 o 
   2   6   1      152.44      145.06      3.72 o 
   3   6   1      346.16      339.13      6.31 o 
   4   6   1      101.10       93.30      4.44 o 
   5   6   1      191.80      169.88      5.99 o 
   6   6   1      178.52      174.89      8.32 o 
   7   6   1       14.53       14.57      4.06 o 
   8   6   1       44.57       46.22      6.10 o 
   9   6   1        0.54        1.69      4.00 o 
   0   7   1       37.78       56.19      5.23 o 
   1   7   1      132.14      136.66      3.98 o 
   2   7   1       18.83       22.78      2.91 o 
   3   7   1       40.05       42.62      3.60 o 
   4   7   1      159.07      151.83      5.78 o 
   5   7   1       33.80       37.32      4.25 o 
   6   7   1        1.19        1.99      2.59 o 
   7   7   1       14.02        9.61      4.12 o 
   8   7   1        8.10        4.01      4.42 o 
   0   8   1       16.71       11.88      3.18 o 
   1   8   1       42.21       45.36      3.80 o 
   2   8   1       30.85       30.40      3.59 o 
   3   8   1       24.09       22.52      3.40 o 
   4   8   1       71.57       76.34      4.76 o 
   5   8   1       75.15       72.77      4.89 o 
   6   8   1       11.90       12.18      3.25 o 
   7   8   1       10.77        1.96      3.89 o 
   8   8   1        3.39       -1.45      4.26 o 
   0   9   1       54.77       54.24      8.72 o 
   1   9   1       42.20       46.91      4.80 o 
   2   9   1       10.20        7.71      2.90 o 
   3   9   1       16.32       17.66      3.98 o 
   4   9   1       87.17       83.13      6.40 o 
   5   9   1        5.25        4.13      2.82 o 
   6   9   1        6.85        7.44      3.25 o 
   7   9   1        2.47        1.90      4.34 o 
   0  10   1        0.00        3.03      5.96 o 
   1  10   1       58.68       63.58      6.60 o 
   2  10   1       36.18       37.33      4.95 o 
   3  10   1        0.09        1.21      3.01 o 
   4  10   1        2.98        2.69      3.06 o 
   5  10   1       14.55       17.77      4.54 o 
   6  10   1       26.74       27.83      4.98 o 
   0  11   1        0.50       -2.73      6.15 o 
   1  11   1       20.63       12.35      6.08 o 
   2  11   1        2.60        0.60      4.51 o 
   3  11   1        4.09        3.24      4.27 o 
   4  11   1        3.20        7.44      3.77 o 
   1   0   2     5032.46     5051.81     85.31 o 
   3   0   2     2953.90     2839.10     56.27 o 
   4   0   2      199.03      226.95      9.02 o 
   5   0   2       77.83       92.27      5.90 o 
   6   0   2       95.22       95.11      9.94 o 
   7   0   2      318.68      347.58     15.52 o 
   8   0   2       70.14       71.89      7.31 o 
   9   0   2       52.97       48.82      5.77 o 
  10   0   2       40.92       43.06      7.30 o 
  11   0   2        2.16        8.35      5.62 o 
   0   1   2      212.16      151.67      5.83 o 
   1   1   2     4290.58     4177.45     41.49 o 
   2   1   2    13458.15    12697.08     93.05 o 
   3   1   2     1140.85     1150.82     13.63 o 
   4   1   2      862.25      854.85     10.60 o 
   5   1   2      131.69      126.22      3.80 o 
   6   1   2        1.70        1.13      1.59 o 
   7   1   2       73.20       77.92      4.48 o 
   8   1   2       53.84       48.58      3.77 o 
   9   1   2       74.74       81.18      5.41 o 
  10   1   2        2.99        3.80      3.47 o 
  11   1   2        1.19        6.09      3.86 o 
   0   2   2      138.31      102.62      3.16 o 
   1   2   2        2.37        0.69      0.88 o 
   2   2   2     2486.21     2599.40     18.54 o 
   3   2   2       17.29       15.74      1.38 o 
   4   2   2     1348.33     1319.39     12.68 o 
   5   2   2      141.49      187.15      4.66 o 
   6   2   2      219.57      230.49      5.64 o 
   7   2   2      220.75      242.16      6.26 o 
   8   2   2       53.13       52.93      4.49 o 
   9   2   2       26.70       27.03      4.42 o 
  10   2   2        2.29        0.58      3.37 o 
   0   3   2     4442.40     4097.68     36.37 o 
   1   3   2      985.52      880.84      7.54 o 
   2   3   2      586.74      516.55      5.81 o 
   3   3   2      380.54      388.34      4.94 o 
   4   3   2       44.33       44.65      2.33 o 
   5   3   2       29.71       34.90      2.38 o 
   6   3   2      119.87      140.03      4.65 o 
   7   3   2       14.54        9.93      2.76 o 
   8   3   2       68.81       70.46      5.94 o 
   9   3   2       38.60       38.67      5.62 o 
  10   3   2      131.57      141.74      7.75 o 
   0   4   2      666.02      596.74      9.06 o 
   1   4   2      362.36      337.34      4.59 o 
   2   4   2     3122.67     3012.29     20.83 o 
   3   4   2      510.88      434.42      5.57 o 
   4   4   2        0.20        0.33      1.14 o 
   5   4   2      103.63      100.75      4.55 o 
   6   4   2       61.36       66.18      5.20 o 
   7   4   2      180.90      169.04      7.90 o 
   8   4   2      381.46      434.88     12.58 o 
   9   4   2       37.48       41.89      5.73 o 
  10   4   2       17.37       14.22     10.03 o 
   0   5   2      365.56      364.32      7.47 o 
   1   5   2      783.33      777.48      8.15 o 
   2   5   2     2264.28     2254.48     17.19 o 
   3   5   2      155.65      146.16      3.49 o 
   4   5   2      108.23      103.18      3.79 o 
   5   5   2        9.94       16.80      2.65 o 
   6   5   2      109.67      118.84      6.81 o 
   7   5   2      276.91      278.94      9.89 o 
   8   5   2      136.17      131.54      8.09 o 
   9   5   2       14.16       12.02      4.06 o 
  10   5   2        1.97        5.90      4.43 o 
   0   6   2        0.28       -0.21      1.93 o 
   1   6   2      208.55      209.71      6.05 o 
   2   6   2       21.90       31.63      2.14 o 
   3   6   2       78.93       75.91      3.47 o 
   4   6   2      141.30      155.19      5.44 o 
   5   6   2       87.80       85.23      4.62 o 
   6   6   2      104.40      109.28      6.96 o 
   7   6   2      105.89      110.72      7.44 o 
   8   6   2        5.65       -0.12      3.65 o 
   9   6   2        1.10        6.39      4.48 o 
   0   7   2        3.26        3.11      3.13 o 
   1   7   2       41.82       48.27      2.74 o 
   2   7   2       12.32       11.47      2.31 o 
   3   7   2      147.02      174.97      5.76 o 
   4   7   2      294.34      307.53      7.74 o 
   5   7   2      171.29      170.42      6.32 o 
   6   7   2        1.90       -2.12      2.48 o 
   7   7   2       36.40       35.44      5.36 o 
   8   7   2        8.11        7.24      4.12 o 
   0   8   2        2.73        2.36      4.74 o 
   1   8   2        7.77       10.44      2.74 o 
   2   8   2       70.78       81.49      4.69 o 
   3   8   2       74.96       75.21      4.68 o 
   4   8   2       82.94       83.91      4.99 o 
   5   8   2       30.85       21.50      3.37 o 
   6   8   2        3.66        3.33      2.82 o 
   7   8   2        3.44       -2.98      3.63 o 
   8   8   2        1.12       -4.46      4.46 o 
   0   9   2       88.04       97.68      9.97 o 
   1   9   2       71.90       77.58      6.05 o 
   2   9   2        9.42        7.10      3.47 o 
   3   9   2       28.78       43.07      4.22 o 
   4   9   2       15.25       16.08      3.45 o 
   5   9   2        1.12        2.45      2.75 o 
   6   9   2        7.46        5.93      3.47 o 
   7   9   2       11.43        7.79      4.55 o 
   0  10   2        6.55       16.49      6.81 o 
   1  10   2       13.28       17.00      4.78 o 
   2  10   2       13.76       16.82      4.19 o 
   3  10   2       35.34       40.20      5.03 o 
   4  10   2        6.95        5.96      3.11 o 
   5  10   2        5.91        9.11      3.49 o 
   6  10   2        0.96        3.64      4.64 o 
   0  11   2        0.05        1.60      7.27 o 
   1  11   2        1.21       -0.25      4.39 o 
   2  11   2       25.27       32.78      6.38 o 
   3  11   2        9.63        6.65      4.95 o 
   4  11   2        5.79        9.08      4.16 o 
   1   0   3        2.80       -0.26      0.54 o 
   3   0   3     1866.70     1910.34     40.56 o 
   4   0   3      753.48      871.71     17.18 o 
   5   0   3      904.98      984.17     20.06 o 
   6   0   3      797.77      825.25     19.25 o 
   7   0   3        9.86        5.82      3.13 o 
   8   0   3       20.04       30.28      6.05 o 
   9   0   3        0.66       -3.09      3.75 o 
  10   0   3       19.12       19.56      6.19 o 
  11   0   3        7.97       13.23     11.27 o 
   0   1   3       15.07       11.94      1.35 o 
   1   1   3       10.26        8.10      0.84 o 
   2   1   3     8202.59     7898.31     83.28 o 
   3   1   3      406.92      403.70      6.07 o 
   4   1   3     1152.00     1075.78     12.42 o 
   5   1   3       28.93       31.36      2.56 o 
   6   1   3      193.07      156.76      5.04 o 
   7   1   3      149.15      122.62      5.10 o 
   8   1   3       24.94       27.51      3.46 o 
   9   1   3       88.84       97.75      5.77 o 
  10   1   3       69.63       66.64      6.09 o 
   0   2   3     3806.86     3410.38     34.74 o 
   1   2   3     2815.10     3031.32     22.55 o 
   2   2   3     4118.47     4043.81     25.51 o 
   3   2   3       56.38       65.92      2.42 o 
   4   2   3      284.54      274.64      4.91 o 
   5   2   3      442.23      425.80      6.82 o 
   6   2   3       40.85       47.88      3.43 o 
   7   2   3       45.60       39.55      3.17 o 
   8   2   3       25.72       24.22      3.51 o 
   9   2   3       60.07       68.66      6.08 o 
  10   2   3       33.19       39.77      5.55 o 
   0   3   3        0.02        0.55      1.26 o 
   1   3   3     2965.25     2974.94     22.57 o 
   2   3   3      675.15      600.36      6.90 o 
   3   3   3      208.22      214.91      5.61 o 
   4   3   3     2393.42     2356.59     19.71 o 
   5   3   3       56.93       57.82      2.82 o 
   6   3   3       28.16       27.46      2.96 o 
   7   3   3       17.76       16.92      2.80 o 
   8   3   3       84.37       83.00      6.39 o 
   9   3   3       65.96       75.99      6.48 o 
  10   3   3       10.33       16.20      4.61 o 
   0   4   3       45.78       47.17      2.74 o 
   1   4   3      918.90      912.48      8.37 o 
   2   4   3     2560.60     2422.58     18.68 o 
   3   4   3      131.79      133.99      4.74 o 
   4   4   3       57.81       56.17      2.46 o 
   5   4   3      389.82      363.47      7.94 o 
   6   4   3      408.04      398.98      9.06 o 
   7   4   3       21.33       10.96      3.67 o 
   8   4   3       30.17       30.96      4.40 o 
   9   4   3       23.20       27.03      4.84 o 
  10   4   3        5.19        5.99      4.21 o 
   0   5   3        0.52       -0.31      1.72 o 
   1   5   3      389.97      409.06      5.60 o 
   2   5   3       22.73       22.58      1.79 o 
   3   5   3       57.95       61.97      3.90 o 
   4   5   3      317.60      276.65      5.78 o 
   5   5   3       13.10       13.20      2.50 o 
   6   5   3      114.70      123.29      6.83 o 
   7   5   3      247.69      247.66      9.44 o 
   8   5   3       89.79       89.60      9.56 o 
   9   5   3        1.56        2.23      4.72 o 
  10   5   3        9.12       14.48      6.13 o 
   0   6   3       84.36       73.05      6.61 o 
   1   6   3      188.42      193.50      4.19 o 
   2   6   3      229.19      214.49      6.51 o 
   3   6   3      287.35      273.07      5.82 o 
   4   6   3       72.28       64.56      3.93 o 
   5   6   3      159.57      159.73      5.80 o 
   6   6   3       86.81       99.80      6.88 o 
   7   6   3       14.64       18.63      5.02 o 
   8   6   3        7.10        7.11      4.60 o 
   9   6   3       29.87       34.33      5.75 o 
   0   7   3     1082.95     1071.75     16.16 o 
   1   7   3       32.70       33.55      2.80 o 
   2   7   3       41.98       34.84      2.92 o 
   3   7   3      227.79      211.77      6.21 o 
   4   7   3       47.15       39.04      3.62 o 
   5   7   3       53.70       55.61      5.60 o 
   6   7   3       94.80       95.54      6.23 o 
   7   7   3        0.23       -1.51      3.66 o 
   8   7   3        1.36        6.55      4.23 o 
   0   8   3       53.14       61.80      8.33 o 
   1   8   3       69.50       76.90      3.97 o 
   2   8   3       40.54       36.63      3.75 o 
   3   8   3       15.11       20.23      3.13 o 
   4   8   3       28.13       26.73      3.56 o 
   5   8   3       63.86       70.26      4.89 o 
   6   8   3      126.76      124.85      7.46 o 
   7   8   3       33.67       32.21      5.57 o 
   8   8   3        0.22        1.26      4.30 o 
   0   9   3      298.28      286.07     10.97 o 
   1   9   3        9.80       19.07      4.05 o 
   2   9   3       39.84       45.96      4.29 o 
   3   9   3       63.30       69.83      4.91 o 
   4   9   3       20.09       19.00      3.59 o 
   5   9   3        2.32        0.09      2.65 o 
   6   9   3       19.32       18.48      4.19 o 
   7   9   3        4.22       11.05      4.13 o 
   0  10   3        3.69        7.52      6.25 o 
   1  10   3        4.05        2.61      5.20 o 
   2  10   3        5.28       -0.69      4.11 o 
   3  10   3       29.22       33.84      4.13 o 
   4  10   3       17.33       20.05      3.80 o 
   5  10   3       14.33       15.18      4.16 o 
   0  11   3       35.69       50.31      9.25 o 
   1  11   3       13.70        8.83      4.82 o 
   2  11   3       34.38       40.44      6.32 o 
   3  11   3        1.57        0.27      3.87 o 
   4  11   3        9.07       17.77      6.07 o 
   0   0   4      167.23      213.05      6.91 o 
   2   0   4      113.20      145.41     12.63 o 
   3   0   4       22.44       17.93      4.17 o 
   4   0   4       11.57       19.90      4.73 o 
   5   0   4     1963.02     1844.50     30.86 o 
   6   0   4       22.51       19.22      4.02 o 
   7   0   4       14.80       14.69      3.37 o 
   8   0   4       49.85       54.58      4.70 o 
   9   0   4       37.01       40.24      5.49 o 
  10   0   4       33.72       37.50      7.47 o 
   0   1   4    10395.57    10160.45    165.83 o 
   1   1   4     7577.46     7399.26     55.35 o 
   2   1   4    20523.49    20852.68    144.49 o 
   3   1   4     1696.89     1600.03     14.76 o 
   4   1   4      310.98      332.25      6.15 o 
   5   1   4       77.22       81.66      3.60 o 
   6   1   4      383.21      415.88      8.20 o 
   7   1   4      111.55      103.34      4.83 o 
   8   1   4        0.35       -1.34      2.20 o 
   9   1   4       22.24       31.36      4.19 o 
  10   1   4       17.92       13.56      3.33 o 
   0   2   4     1267.16     1119.27     13.83 o 
   1   2   4     4028.03     3827.86     25.87 o 
   2   2   4     2396.26     2434.05     18.00 o 
   3   2   4      959.42      974.17      9.02 o 
   4   2   4      529.99      510.09      6.92 o 
   5   2   4      454.82      462.83      7.13 o 
   6   2   4        2.01        0.80      1.53 o 
   7   2   4      160.17      157.79      5.70 o 
   8   2   4       75.96       96.34      5.80 o 
   9   2   4       82.71      105.16      6.14 o 
  10   2   4        3.12        2.08      3.18 o 
   0   3   4     4840.47     4691.61     47.93 o 
   1   3   4      336.86      320.73      5.19 o 
   2   3   4     1899.37     1826.20     14.85 o 
   3   3   4      644.19      673.76      6.62 o 
   4   3   4      918.59      851.60      9.23 o 
   5   3   4       12.45       18.27      1.98 o 
   6   3   4      293.50      265.27      6.24 o 
   7   3   4      135.53      144.14      6.08 o 
   8   3   4        8.19        6.07      3.28 o 
   9   3   4       19.72       10.38      4.43 o 
  10   3   4       17.04       12.24      7.71 o 
   0   4   4       14.44       20.79      2.21 o 
   1   4   4      707.70      674.98     10.62 o 
   2   4   4     1324.86     1290.94     12.17 o 
   3   4   4      173.01      173.35      4.22 o 
   4   4   4      163.81      157.64      4.06 o 
   5   4   4       93.20       77.32      4.49 o 
   6   4   4      171.06      148.07      6.17 o 
   7   4   4      210.28      220.57      8.73 o 
   8   4   4       22.80       22.30      4.50 o 
   9   4   4       41.55       56.89      6.25 o 
  10   4   4        1.19       -0.66      3.87 o 
   0   5   4        9.24       10.87      2.54 o 
   1   5   4       96.19       95.17      3.75 o 
   2   5   4      980.84     1039.15     10.45 o 
   3   5   4      185.87      188.83      5.06 o 
   4   5   4      154.22      129.85      6.11 o 
   5   5   4       18.78       15.30      2.55 o 
   6   5   4       28.25       23.78      4.16 o 
   7   5   4       51.59       50.76      5.83 o 
   8   5   4       26.11       26.11      4.29 o 
   9   5   4        6.25        5.52      6.10 o 
   0   6   4       14.48       17.33      2.72 o 
   1   6   4       12.39       17.55      1.87 o 
   2   6   4      418.82      435.76      7.21 o 
   3   6   4       18.25       17.04      2.24 o 
   4   6   4      376.23      351.35      8.70 o 
   5   6   4      488.09      482.89     11.33 o 
   6   6   4       34.39       42.23      5.21 o 
   7   6   4       48.08       36.93      5.24 o 
   8   6   4        7.16        5.41      4.06 o 
   9   6   4       18.79       16.73      5.16 o 
   0   7   4       84.95       75.71      4.59 o 
   1   7   4       41.92       44.10      3.07 o 
   2   7   4       12.50       11.26      2.30 o 
   3   7   4       15.43       23.15      3.02 o 
   4   7   4       43.37       33.52      3.66 o 
   5   7   4       99.72      103.64      5.27 o 
   6   7   4       49.90       52.44      7.25 o 
   7   7   4        6.80        2.66      3.81 o 
   8   7   4        4.29        1.77      3.75 o 
   0   8   4      172.21      160.27     17.35 o 
   1   8   4      101.40       97.54      4.32 o 
   2   8   4      174.17      161.91      6.09 o 
   3   8   4      103.15      101.21      5.20 o 
   4   8   4       96.56      115.20      6.38 o 
   5   8   4       15.00       10.71      3.06 o 
   6   8   4        2.26        2.72      4.51 o 
   7   8   4        1.75        2.66      3.88 o 
   8   8   4        0.16       -4.05      4.19 o 
   0   9   4        3.78        1.31      4.21 o 
   1   9   4      288.82      262.65     13.52 o 
   2   9   4        2.80        2.76      2.73 o 
   3   9   4       14.58        9.84      3.08 o 
   4   9   4        0.22        2.40      2.82 o 
   5   9   4       23.03       16.27      4.02 o 
   6   9   4        6.78        7.31      3.66 o 
   7   9   4        8.89        7.82      4.13 o 
   0  10   4       42.18       37.10      8.58 o 
   1  10   4       18.08       13.34      4.96 o 
   2  10   4       16.43       12.10      4.29 o 
   3  10   4       24.73       22.72      4.27 o 
   4  10   4        6.00        4.43      3.54 o 
   5  10   4       17.29       12.26      4.08 o 
   0  11   4       19.23       12.69      7.24 o 
   1  11   4        5.27        5.85      4.64 o 
   2  11   4        5.35        1.49      4.49 o 
   3  11   4       29.35       34.52      5.83 o 
   4  11   4        8.98       16.57      4.99 o 
   1   0   5        8.29       17.92      7.75 o 
   2   0   5       77.00       64.57      4.84 o 
   3   0   5     1311.03     1196.33     19.40 o 
   4   0   5      432.76      459.05     12.36 o 
   5   0   5     1132.50     1393.39     37.21 o 
   6   0   5      131.60      154.50      9.55 o 
   7   0   5       71.86       85.02      5.69 o 
   8   0   5      220.54      225.60      9.22 o 
   9   0   5       11.09       14.65      4.13 o 
  10   0   5       30.86       33.31     12.21 o 
   0   1   5     7279.67     6580.97    633.35 o 
   1   1   5     8798.06     8639.08     64.51 o 
   2   1   5     3786.33     3803.77     30.68 o 
   3   1   5      732.16      719.30      8.48 o 
   4   1   5      129.38      125.43      3.75 o 
   5   1   5      173.20      167.37      4.65 o 
   6   1   5       21.50       17.72      2.49 o 
   7   1   5       84.67       88.83      4.60 o 
   8   1   5       51.14       59.55      5.05 o 
   9   1   5        7.30       11.79      3.44 o 
  10   1   5       26.96       31.14      4.50 o 
   0   2   5      131.05      134.18      6.68 o 
   1   2   5     5543.64     5244.63     35.36 o 
   2   2   5      403.72      349.76      4.25 o 
   3   2   5     6287.02     6167.17     42.77 o 
   4   2   5      203.87      235.57      4.60 o 
   5   2   5       66.88       95.06      3.44 o 
   6   2   5      296.01      302.88      6.25 o 
   7   2   5       41.66       37.48      3.60 o 
   8   2   5       12.61       14.03      4.64 o 
   9   2   5        4.17        3.63      3.13 o 
  10   2   5        4.74        1.78      3.63 o 
   0   3   5      131.69      121.35      3.59 o 
   1   3   5     3114.80     3069.50     20.31 o 
   2   3   5     2661.24     2722.17     20.39 o 
   3   3   5     1947.07     2166.95     17.10 o 
   4   3   5      858.44      856.17      9.06 o 
   5   3   5      315.85      337.68      5.71 o 
   6   3   5       49.07       54.37      3.76 o 
   7   3   5       14.38       18.39      3.23 o 
   8   3   5      108.28      131.66      6.39 o 
   9   3   5        6.61        5.52      3.71 o 
  10   3   5        8.61        6.88      4.14 o 
   0   4   5        3.22        1.98      1.55 o 
   1   4   5     1215.82     1306.53     10.87 o 
   2   4   5     1229.74     1304.88     12.35 o 
   3   4   5     2668.99     2653.33     21.35 o 
   4   4   5       40.21       48.07      2.64 o 
   5   4   5        7.14        7.96      2.21 o 
   6   4   5       74.03       61.50      4.36 o 
   7   4   5       72.40       84.94      9.15 o 
   8   4   5       19.10       20.06      4.29 o 
   9   4   5        5.49        8.85      5.62 o 
  10   4   5        5.70        0.27      4.04 o 
   0   5   5      587.22      686.21     12.24 o 
   1   5   5       18.99       17.74      1.66 o 
   2   5   5      795.54      858.82      9.96 o 
   3   5   5       62.85       66.74      3.23 o 
   4   5   5      616.52      590.95      8.67 o 
   5   5   5      154.78      154.84      6.93 o 
   6   5   5      306.89      294.80      9.75 o 
   7   5   5       26.75       22.85      3.96 o 
   8   5   5       27.17       36.43      5.27 o 
   9   5   5       14.90       13.54      4.67 o 
   0   6   5       60.42       56.00      4.64 o 
   1   6   5       23.25       28.05      2.08 o 
   2   6   5        2.84        2.67      1.48 o 
   3   6   5        5.64        3.24      1.72 o 
   4   6   5      539.21      528.30      8.61 o 
   5   6   5      447.45      417.24      8.84 o 
   6   6   5       28.05       26.60      4.51 o 
   7   6   5       27.78       32.19      6.45 o 
   8   6   5       69.07       58.18      6.60 o 
   9   6   5        0.74       -3.79      3.79 o 
   0   7   5        0.94        3.55      2.27 o 
   1   7   5       28.12       30.89      2.83 o 
   2   7   5       55.83       64.84      4.54 o 
   3   7   5      285.73      261.91      8.21 o 
   4   7   5       81.04       80.29      6.55 o 
   5   7   5       68.14       79.35      4.72 o 
   6   7   5       14.22        7.16      3.45 o 
   7   7   5        5.63        6.38      3.76 o 
   8   7   5        4.76        3.82      4.29 o 
   0   8   5       66.29       67.49      6.09 o 
   1   8   5       46.30       45.84      3.41 o 
   2   8   5       30.29       42.79      3.95 o 
   3   8   5      232.82      219.11      8.57 o 
   4   8   5       27.74       22.85      3.18 o 
   5   8   5       87.42       78.79      5.79 o 
   6   8   5       38.99       41.57      4.99 o 
   7   8   5        2.23        4.83      4.11 o 
   8   8   5        0.06        2.35      3.85 o 
   0   9   5       29.43       30.06      5.43 o 
   1   9   5      148.38      147.13      7.02 o 
   2   9   5       11.64       17.73      3.81 o 
   3   9   5       23.17       19.37      3.50 o 
   4   9   5       20.87       26.26      4.37 o 
   5   9   5       13.72       17.92      4.03 o 
   6   9   5       12.60       20.47      4.25 o 
   7   9   5        0.53       -3.65      3.65 o 
   0  10   5      151.34      167.29     12.90 o 
   1  10   5       31.78       33.99      5.76 o 
   2  10   5       11.63       16.42      4.55 o 
   3  10   5       13.99       17.81      4.14 o 
   4  10   5        5.84       -0.02      5.46 o 
   5  10   5       10.49        6.77      3.85 o 
   0  11   5        8.89       -1.98      5.51 o 
   1  11   5        8.23        7.13      4.77 o 
   2  11   5        7.40        3.29      4.31 o 
   3  11   5       20.56       24.36      5.48 o 
   0   0   6    18278.70    18113.96    242.41 o 
   1   0   6      338.37      216.06      7.76 o 
   2   0   6      215.90      277.84      9.54 o 
   3   0   6      731.11      743.69     12.84 o 
   4   0   6      187.84      190.24      7.27 o 
   5   0   6        0.63        0.76      1.24 o 
   6   0   6      104.35      100.93      6.90 o 
   7   0   6       38.06       34.14      4.47 o 
   8   0   6       82.08       90.33      6.53 o 
   9   0   6       28.12       36.57     14.57 o 
  10   0   6        7.63        6.20      7.13 o 
   0   1   6      126.28       96.30      5.20 o 
   1   1   6     1236.25     1255.78     11.09 o 
   2   1   6      182.11      149.93      3.18 o 
   3   1   6      104.04      130.68      3.40 o 
   4   1   6      403.92      399.34      6.64 o 
   5   1   6      781.53      840.14     11.07 o 
   6   1   6      313.97      343.83      7.19 o 
   7   1   6       46.57       42.16      3.80 o 
   8   1   6       93.34       91.11      5.66 o 
   9   1   6        9.07       10.43      3.11 o 
  10   1   6        1.72       -1.03      3.39 o 
   0   2   6     1696.64     1600.67     19.77 o 
   1   2   6      106.16      133.85      2.86 o 
   2   2   6      967.43     1077.56      9.29 o 
   3   2   6     1459.25     1467.91     14.52 o 
   4   2   6     4445.00     4468.52     33.20 o 
   5   2   6       95.09      100.52      3.56 o 
   6   2   6      149.46      134.27      4.42 o 
   7   2   6       98.51       98.00      4.92 o 
   8   2   6       44.80       51.83      4.58 o 
   9   2   6       34.19       36.82      4.36 o 
  10   2   6       22.26       29.27      5.10 o 
   0   3   6     1427.72     1333.66     13.85 o 
   1   3   6      821.12      893.30      8.33 o 
   2   3   6      194.84      170.91      3.66 o 
   3   3   6      472.77      480.60      6.40 o 
   4   3   6      216.60      183.74      3.80 o 
   5   3   6       31.74       36.36      3.04 o 
   6   3   6       91.01       80.02      4.33 o 
   7   3   6      146.86      130.06      5.95 o 
   8   3   6        3.33        3.76      2.81 o 
   9   3   6       15.01       18.72      4.45 o 
  10   3   6        0.15       -1.98      3.45 o 
   0   4   6      196.55      166.59      5.43 o 
   1   4   6      932.94     1025.50      8.84 o 
   2   4   6     1527.75     1469.82     13.48 o 
   3   4   6        4.50        7.04      1.63 o 
   4   4   6      257.08      230.62      7.64 o 
   5   4   6       48.41       61.59      3.55 o 
   6   4   6      142.73      144.07      5.98 o 
   7   4   6      108.07       97.77      6.28 o 
   8   4   6       18.24       19.21      4.21 o 
   9   4   6       10.52       12.08      4.28 o 
  10   4   6       15.97       14.66      4.80 o 
   0   5   6       99.49       94.11      5.12 o 
   1   5   6      666.06      672.56      7.18 o 
   2   5   6       33.06       32.55      2.44 o 
   3   5   6      272.96      276.01      5.61 o 
   4   5   6        0.73       -0.58      1.62 o 
   5   5   6      115.05      118.80      5.40 o 
   6   5   6       15.25       16.92      3.45 o 
   7   5   6      114.70      120.63      7.42 o 
   8   5   6        9.41        2.68      3.55 o 
   9   5   6        6.33        6.01      4.11 o 
   0   6   6       20.30       20.30      2.85 o 
   1   6   6      160.50      193.43      4.48 o 
   2   6   6        6.56        9.71      2.05 o 
   3   6   6       42.69       36.79      2.86 o 
   4   6   6      279.85      268.04      7.46 o 
   5   6   6      277.50      282.14      7.44 o 
   6   6   6       20.97       16.28      4.43 o 
   7   6   6       49.53       57.32      5.50 o 
   8   6   6       18.46       13.52      4.51 o 
   9   6   6        5.27       -0.68      4.18 o 
   0   7   6        0.00       -1.26      2.15 o 
   1   7   6       53.76       51.82      3.62 o 
   2   7   6       25.30       37.34      3.32 o 
   3   7   6      278.83      303.56      6.80 o 
   4   7   6       66.76       78.85      4.61 o 
   5   7   6       18.84       14.80      3.40 o 
   6   7   6        7.01        9.80      3.27 o 
   7   7   6        8.47        9.26      3.74 o 
   8   7   6       12.56        7.02      4.47 o 
   0   8   6       50.11       65.95      6.07 o 
   1   8   6       39.09       48.40      4.12 o 
   2   8   6      226.58      238.56      6.42 o 
   3   8   6      220.36      217.94      7.78 o 
   4   8   6       47.47       56.29      4.98 o 
   5   8   6       13.87       12.39      3.57 o 
   6   8   6        3.73       10.72      3.68 o 
   7   8   6        1.02       -0.79      3.63 o 
   0   9   6       59.13       64.81      6.77 o 
   1   9   6       53.03       54.01      5.12 o 
   2   9   6       12.11       10.48      3.62 o 
   3   9   6       34.03       44.50      4.28 o 
   4   9   6        1.46        1.38      2.96 o 
   5   9   6       28.34       25.41      4.51 o 
   6   9   6        5.26        4.33      3.56 o 
   7   9   6        0.56       -2.33      7.25 o 
   0  10   6       52.80       61.43     12.93 o 
   1  10   6        8.71        5.93      3.87 o 
   2  10   6       10.35       12.77      4.82 o 
   3  10   6       16.28       24.91      5.11 o 
   4  10   6       10.88        2.89      3.72 o 
   5  10   6        5.35        3.94      3.54 o 
   0  11   6        9.74       22.54      7.93 o 
   1  11   6       16.26       12.93      7.23 o 
   2  11   6        0.96        5.03      5.63 o 
   3  11   6        7.63        5.91      4.35 o 
   1   0   7     2659.80     2751.31     34.70 o 
   2   0   7      933.55      954.57     20.37 o 
   3   0   7      132.28      117.74      4.75 o 
   4   0   7      509.91      552.85     11.83 o 
   5   0   7     1069.89     1044.63     19.00 o 
   6   0   7        1.85        0.07      1.99 o 
   7   0   7        7.81        4.16      3.38 o 
   8   0   7       49.04       51.75      6.43 o 
   9   0   7      183.07      198.65     18.15 o 
  10   0   7        0.41        9.04      9.45 o 
   1   1   7     2965.37     2702.88     19.25 o 
   2   1   7      269.14      218.52      3.97 o 
   3   1   7       48.81       49.85      2.43 o 
   4   1   7     1802.33     1840.66     17.79 o 
   5   1   7      560.05      537.86      8.58 o 
   6   1   7      119.92      125.05      4.61 o 
   7   1   7       63.13       74.17      4.21 o 
   8   1   7      194.66      211.62      6.76 o 
   9   1   7        3.22        0.04      2.98 o 
  10   1   7       29.28       34.71      6.29 o 
   0   2   7      554.72      576.09     15.01 o 
   1   2   7     1383.88     1496.09     12.74 o 
   2   2   7     1344.28     1485.93     12.03 o 
   3   2   7       88.18       82.19      2.57 o 
   4   2   7     1301.23     1383.60     14.56 o 
   5   2   7       66.11       71.58      3.36 o 
   6   2   7       68.52       55.73      4.14 o 
   7   2   7       18.96       21.46      3.17 o 
   8   2   7       23.60       23.31      3.51 o 
   9   2   7        5.62        2.26      3.11 o 
  10   2   7        0.25       -2.77      3.73 o 
   0   3   7      502.74      482.15      7.12 o 
   1   3   7      117.22      110.12      2.93 o 
   2   3   7      971.48     1045.30     10.14 o 
   3   3   7     1394.21     1525.04     13.37 o 
   4   3   7      566.60      497.32      6.53 o 
   5   3   7     1268.32     1276.57     15.63 o 
   6   3   7       57.01       47.85      3.75 o 
   7   3   7       13.59       10.57      2.91 o 
   8   3   7       19.53       17.73      3.52 o 
   9   3   7       22.29       23.02      4.59 o 
  10   3   7        0.21        6.04      4.12 o 
   0   4   7     1088.44     1065.81     12.69 o 
   1   4   7     1678.75     1716.58     12.97 o 
   2   4   7     1252.18     1322.46     12.62 o 
   3   4   7      438.36      469.40      6.92 o 
   4   4   7       32.65       28.73      3.11 o 
   5   4   7       52.21       56.49      3.81 o 
   6   4   7      321.19      301.22      8.48 o 
   7   4   7      325.35      317.19      8.95 o 
   8   4   7       85.09       98.08      7.02 o 
   9   4   7        4.44        0.56      4.61 o 
  10   4   7       10.32       12.48      5.97 o 
   0   5   7       76.74       77.72      4.03 o 
   1   5   7       17.24       23.57      1.73 o 
   2   5   7      305.01      303.35      5.73 o 
   3   5   7       47.88       63.54      3.15 o 
   4   5   7       70.58       70.51      3.43 o 
   5   5   7       16.58       15.45      2.49 o 
   6   5   7       12.96       10.32      3.14 o 
   7   5   7       78.55       85.17     10.53 o 
   8   5   7       19.55       16.63      4.06 o 
   9   5   7        7.16        6.08      6.82 o 
   0   6   7      236.92      232.08      6.67 o 
   1   6   7       36.81       45.30      2.90 o 
   2   6   7       67.77       59.76      3.22 o 
   3   6   7       40.19       45.94      3.21 o 
   4   6   7       31.43       34.22      2.97 o 
   5   6   7       39.48       38.54      4.33 o 
   6   6   7        8.99        6.52      3.66 o 
   7   6   7        8.32        6.25      3.80 o 
   8   6   7        0.60        3.04      3.84 o 
   9   6   7        0.48        1.56      4.03 o 
   0   7   7      393.07      351.19     11.02 o 
   1   7   7      292.37      251.38      6.45 o 
   2   7   7      130.72      116.66      4.47 o 
   3   7   7      108.52      106.16      4.49 o 
   4   7   7       24.07       25.10      3.89 o 
   5   7   7        2.87        2.70      3.57 o 
   6   7   7       57.94       50.76      7.46 o 
   7   7   7       10.74       13.23      4.40 o 
   8   7   7       14.45       12.07      5.34 o 
   0   8   7       45.79       67.37     11.00 o 
   1   8   7      132.91      120.83      5.46 o 
   2   8   7        2.12        0.49      1.60 o 
   3   8   7      177.76      185.01      8.60 o 
   4   8   7       94.68       95.49      7.39 o 
   5   8   7       93.62       99.79      6.28 o 
   6   8   7       12.66       15.29      3.99 o 
   7   8   7        0.78       -1.80      3.90 o 
   0   9   7       13.25       15.79      4.71 o 
   1   9   7        8.15        8.14      3.14 o 
   2   9   7      119.45      113.44      6.31 o 
   3   9   7        4.33        4.15      3.24 o 
   4   9   7       35.04       41.80      7.45 o 
   5   9   7       18.24       18.97      4.26 o 
   6   9   7        4.91        4.83      3.55 o 
   0  10   7      105.74      123.48     17.38 o 
   1  10   7       77.88       59.06      5.70 o 
   2  10   7       58.96       63.86      6.54 o 
   3  10   7       14.47       17.72      4.73 o 
   4  10   7        9.40       16.48      4.59 o 
   5  10   7       10.85        7.20      3.89 o 
   0  11   7        0.18       -2.39      6.04 o 
   1  11   7        2.26        3.29      5.82 o 
   2  11   7       10.35       14.73      6.99 o 
   3  11   7        5.86        4.24      4.56 o 
   0   0   8     3153.55     2762.45     43.47 o 
   1   0   8     7366.56     7109.54    185.38 o 
   2   0   8      671.90      663.14     16.60 o 
   3   0   8        2.74        2.73      1.41 o 
   4   0   8       21.47       17.75      2.39 o 
   5   0   8      127.27      121.50     11.49 o 
   6   0   8       78.74       95.61      7.36 o 
   7   0   8       66.23       71.27      6.34 o 
   8   0   8        7.62        7.24      2.86 o 
   9   0   8       19.93       18.08      7.46 o 
  10   0   8       42.31       39.97     10.02 o 
   0   1   8        8.95       20.81      2.98 o 
   1   1   8     2387.90     2504.78     18.42 o 
   2   1   8      194.30      217.86      4.61 o 
   3   1   8     2175.73     2198.36     18.99 o 
   4   1   8      740.68      730.86      9.32 o 
   5   1   8      289.70      294.70      6.26 o 
   6   1   8      183.20      185.13      5.42 o 
   7   1   8       59.73       75.30      3.82 o 
   8   1   8        5.72        2.93      3.00 o 
   9   1   8       31.21       36.11      5.71 o 
  10   1   8        1.93        2.12      4.06 o 
   0   2   8       25.06       28.33      4.14 o 
   1   2   8     1953.38     1831.62     13.45 o 
   2   2   8      671.14      638.59      6.68 o 
   3   2   8      380.83      459.81      7.11 o 
   4   2   8     1428.77     1441.97     15.14 o 
   5   2   8      295.76      293.56      6.24 o 
   6   2   8       56.87       45.99      4.29 o 
   7   2   8       10.83       15.29      2.88 o 
   8   2   8        8.04        6.56      2.68 o 
   9   2   8       40.52       59.57      5.32 o 
  10   2   8        6.59        2.29      4.44 o 
   0   3   8     1456.14     1425.37     14.99 o 
   1   3   8     1716.91     1738.51     14.02 o 
   2   3   8      323.24      341.73      5.19 o 
   3   3   8     1350.29     1274.45     18.87 o 
   4   3   8      174.62      180.59      6.06 o 
   5   3   8      347.62      327.30      8.48 o 
   6   3   8       92.94       83.99      4.52 o 
   7   3   8       24.50       26.01      3.64 o 
   8   3   8       28.89       20.14      3.72 o 
   9   3   8        5.30        2.65      3.70 o 
  10   3   8       20.38       41.28      5.97 o 
   0   4   8      159.87      139.72      4.24 o 
   1   4   8       88.21       90.89      3.62 o 
   2   4   8       10.97       10.81      1.68 o 
   3   4   8      538.50      552.35      7.64 o 
   4   4   8      208.78      225.78      5.63 o 
   5   4   8      167.04      197.09      6.06 o 
   6   4   8      190.23      176.34      6.57 o 
   7   4   8      121.92      123.87      6.17 o 
   8   4   8       21.19       15.21      4.07 o 
   9   4   8        5.73        1.33      3.82 o 
  10   4   8        5.80        4.79      4.17 o 
   0   5   8      642.69      605.23     10.24 o 
   1   5   8       35.00       30.98      1.88 o 
   2   5   8      178.89      186.51      4.59 o 
   3   5   8        8.11        7.81      1.97 o 
   4   5   8        5.75        5.55      1.87 o 
   5   5   8       78.18       93.05      4.67 o 
   6   5   8      222.36      196.94      7.27 o 
   7   5   8       28.38       29.81      4.79 o 
   8   5   8       29.12       22.21      4.34 o 
   9   5   8        8.29        9.98      4.48 o 
   0   6   8       20.74       17.58      2.86 o 
   1   6   8      437.28      402.33      6.45 o 
   2   6   8      404.62      400.71      7.13 o 
   3   6   8        1.98        4.41      1.92 o 
   4   6   8       18.55       19.26      2.70 o 
   5   6   8      104.17      103.31      5.16 o 
   6   6   8      144.23      136.30      7.68 o 
   7   6   8       52.27       52.50      5.92 o 
   8   6   8       39.92       20.83      4.85 o 
   9   6   8        8.98       16.32      5.19 o 
   0   7   8       97.08       79.81      6.24 o 
   1   7   8       49.29       54.31      3.37 o 
   2   7   8       39.01       39.28      3.16 o 
   3   7   8       27.87       23.62      3.19 o 
   4   7   8      165.19      149.89      6.67 o 
   5   7   8        7.14        7.07      2.75 o 
   6   7   8       57.59       71.62      7.19 o 
   7   7   8        6.24        8.04      3.97 o 
   8   7   8        0.87       -0.02      4.37 o 
   0   8   8        9.86        6.16      4.03 o 
   1   8   8      110.10      121.51      6.14 o 
   2   8   8       15.92       14.78      2.83 o 
   3   8   8       38.20       42.28      4.53 o 
   4   8   8      113.03      104.00      6.14 o 
   5   8   8       15.33       17.49      3.48 o 
   6   8   8        6.87        6.96      3.31 o 
   7   8   8        7.59        4.48      5.32 o 
   0   9   8      129.65      131.53     14.26 o 
   1   9   8      105.68      113.13      5.75 o 
   2   9   8        0.70        1.02      3.60 o 
   3   9   8       56.78       50.77      5.13 o 
   4   9   8        7.02       13.65      3.73 o 
   5   9   8       38.81       26.96      4.16 o 
   6   9   8       11.08       11.36      4.99 o 
   0  10   8        8.57       -3.16      5.60 o 
   1  10   8       18.41       11.04      4.44 o 
   2  10   8        1.93        1.74      4.43 o 
   3  10   8        3.94        3.51      4.12 o 
   4  10   8       22.46       24.43      6.04 o 
   5  10   8        6.95       10.15      3.64 o 
   0  11   8        0.49        0.86      5.98 o 
   1  11   8        2.16        1.57      7.85 o 
   2  11   8       11.55       25.42      5.41 o 
   3  11   8       14.34       16.10      8.11 o 
   1   0   9      100.30       86.76      5.44 o 
   2   0   9      657.94      739.64     18.50 o 
   3   0   9        8.72        5.39      2.88 o 
   4   0   9       91.55       92.64      4.26 o 
   5   0   9      253.32      261.37      8.15 o 
   6   0   9      106.21      116.60      5.67 o 
   7   0   9       11.74       15.65      3.20 o 
   8   0   9        7.68       11.71      4.43 o 
   9   0   9        1.32       15.01      7.47 o 
  10   0   9        0.92        4.33      6.80 o 
   0   1   9      324.24      313.66     13.36 o 
   1   1   9      315.10      272.40      4.15 o 
   2   1   9      739.46      635.39      7.69 o 
   3   1   9      897.54      979.63     10.72 o 
   4   1   9       68.09       81.22      2.88 o 
   5   1   9      272.65      314.55      5.68 o 
   6   1   9       65.58       67.02      3.30 o 
   7   1   9        5.81        2.93      2.52 o 
   8   1   9        5.54        8.63      3.03 o 
   9   1   9       29.02       29.30      4.93 o 
  10   1   9       43.96       41.87      7.21 o 
   0   2   9      671.70      664.75     10.29 o 
   1   2   9      189.34      172.41      3.20 o 
   2   2   9     2236.26     2414.69     17.55 o 
   3   2   9     1497.34     1652.56     14.58 o 
   4   2   9      687.66      667.53      9.23 o 
   5   2   9      206.48      235.58      5.68 o 
   6   2   9       21.57       23.95      3.43 o 
   7   2   9       44.80       38.34      4.21 o 
   8   2   9        7.07        1.31      2.70 o 
   9   2   9        9.19        6.33      3.31 o 
  10   2   9       25.23       28.93      5.23 o 
   0   3   9      423.99      432.69      7.36 o 
   1   3   9      508.98      489.56      6.16 o 
   2   3   9      246.93      256.23      4.18 o 
   3   3   9     1138.22     1044.69     10.13 o 
   4   3   9      209.01      238.58      6.83 o 
   5   3   9      272.04      281.15      8.08 o 
   6   3   9       33.13       32.08      3.45 o 
   7   3   9       27.52       41.02      4.04 o 
   8   3   9       42.96       40.32      4.48 o 
   9   3   9        8.13       11.78      4.16 o 
  10   3   9        0.98       -2.06      4.42 o 
   0   4   9      553.20      571.55      8.79 o 
   1   4   9      608.12      680.61      7.86 o 
   2   4   9       13.68       10.22      1.84 o 
   3   4   9      408.40      400.43      7.08 o 
   4   4   9      210.83      236.22      5.73 o 
   5   4   9      184.76      173.57      8.45 o 
   6   4   9       27.88       34.39      3.80 o 
   7   4   9      148.92      160.90      7.01 o 
   8   4   9       39.26       45.22      5.50 o 
   9   4   9        4.30       -2.33      3.65 o 
   0   5   9      181.29      197.13      5.39 o 
   1   5   9      153.31      154.30      4.37 o 
   2   5   9      119.62      105.99      3.70 o 
   3   5   9      110.87       96.19      3.65 o 
   4   5   9      130.25      134.15      5.13 o 
   5   5   9      172.53      138.82      5.43 o 
   6   5   9      278.56      259.79      8.08 o 
   7   5   9       22.02       19.33      4.20 o 
   8   5   9        8.71        9.20      4.00 o 
   9   5   9       16.20       18.51      4.88 o 
   0   6   9        0.85        2.45      1.91 o 
   1   6   9       48.48       42.75      2.96 o 
   2   6   9      147.62      152.31      5.09 o 
   3   6   9      125.08      126.39      5.06 o 
   4   6   9       56.43       70.20      5.07 o 
   5   6   9       29.80       23.53      3.36 o 
   6   6   9       79.00       74.31      6.21 o 
   7   6   9        2.18       -3.68      3.68 o 
   8   6   9        7.06        2.26      3.71 o 
   9   6   9       19.38       15.42      7.35 o 
   0   7   9       67.76       70.40      7.48 o 
   1   7   9       32.40       40.57      3.23 o 
   2   7   9       80.66       64.89      3.71 o 
   3   7   9       68.97       63.86      4.28 o 
   4   7   9      114.08      111.95      5.43 o 
   5   7   9       16.27       11.02      3.32 o 
   6   7   9       99.04      103.65      7.36 o 
   7   7   9       27.13       26.75      4.96 o 
   8   7   9        3.01        4.31      4.27 o 
   0   8   9       17.22       13.88      4.52 o 
   1   8   9      141.16      137.55      5.73 o 
   2   8   9       96.52      104.06      5.20 o 
   3   8   9       66.17       72.24      5.32 o 
   4   8   9       50.96       51.17      5.05 o 
   5   8   9       35.70       35.60      5.50 o 
   6   8   9        8.88        4.82      3.47 o 
   7   8   9        5.17       -0.23      6.82 o 
   0   9   9      143.04      158.99      9.23 o 
   1   9   9        7.86        8.71      6.74 o 
   2   9   9       42.43       49.03      5.70 o 
   3   9   9        2.41       10.40      4.21 o 
   4   9   9       33.84       38.16      4.80 o 
   5   9   9       22.60       21.19      4.54 o 
   6   9   9        8.14       13.30      4.17 o 
   0  10   9       92.47       95.99      8.36 o 
   1  10   9       29.59       36.59      5.87 o 
   2  10   9       19.74       16.70      4.83 o 
   3  10   9        1.23        5.84      4.19 o 
   4  10   9        4.23        4.96      4.19 o 
   5  10   9        0.86        7.01      3.97 o 
   0  11   9        3.75        5.76      9.18 o 
   1  11   9        7.75        8.40      5.81 o 
   2  11   9       14.52       11.14      4.95 o 
   3  11   9       15.60       23.05      5.83 o 
   0   0  10       21.33       15.46      3.72 o 
   1   0  10     2188.62     2255.08     29.77 o 
   2   0  10      338.69      296.47     11.41 o 
   3   0  10     2725.38     2789.62     37.26 o 
   4   0  10     1071.22     1098.93     15.52 o 
   5   0  10      230.96      211.78      6.68 o 
   6   0  10       59.95       63.58      4.61 o 
   7   0  10        4.10        6.68      4.51 o 
   8   0  10       14.25       25.47      8.18 o 
   9   0  10       38.66       31.14      8.89 o 
  10   0  10        3.40        9.56      7.52 o 
   0   1  10       77.89       71.19      5.49 o 
   1   1  10      905.33      991.68      9.19 o 
   2   1  10     2118.56     2064.54     17.90 o 
   3   1  10      630.42      667.40      8.54 o 
   4   1  10      515.80      517.68      8.04 o 
   5   1  10       82.65       89.48      4.26 o 
   6   1  10      134.83      144.40      4.92 o 
   7   1  10       41.44       39.63      3.94 o 
   8   1  10       35.84       31.56      4.84 o 
   9   1  10        7.01        2.45      4.89 o 
  10   1  10        7.82        7.00      5.39 o 
   0   2  10     3631.42     3604.83     42.71 o 
   1   2  10     1417.52     1407.96     11.81 o 
   2   2  10      353.47      367.19      5.53 o 
   3   2  10       68.59       67.93      2.94 o 
   4   2  10      114.44      142.29      4.19 o 
   5   2  10      151.28      161.63      5.62 o 
   6   2  10        3.49        6.72      2.74 o 
   7   2  10       12.17        5.89      2.82 o 
   8   2  10       45.12       45.14      4.23 o 
   9   2  10       17.08       23.07      4.46 o 
  10   2  10       22.72       24.24      5.74 o 
   0   3  10      348.45      413.52      7.33 o 
   1   3  10       63.89       69.12      2.65 o 
   2   3  10      492.42      558.45      6.77 o 
   3   3  10       87.57       99.05      3.48 o 
   4   3  10      214.45      249.56      6.22 o 
   5   3  10       41.60       37.10      3.35 o 
   6   3  10       80.57       89.17      4.85 o 
   7   3  10       77.83       73.92      4.91 o 
   8   3  10       10.94        8.42      3.21 o 
   9   3  10        1.35       -3.05      3.05 o 
  10   3  10        3.77        7.57      4.77 o 
   0   4  10       34.80       36.46      2.70 o 
   1   4  10      453.77      481.21      5.63 o 
   2   4  10       47.11       54.94      2.57 o 
   3   4  10      107.39      104.25      4.12 o 
   4   4  10       72.35       73.71      3.87 o 
   5   4  10      148.97      149.46      5.76 o 
   6   4  10       86.38       84.60      5.15 o 
   7   4  10       42.22       40.27      4.41 o 
   8   4  10       29.92       24.92      4.28 o 
   9   4  10       11.21        6.79      4.26 o 
   0   5  10     1182.59     1247.42     15.43 o 
   1   5  10       88.48       94.00      2.86 o 
   2   5  10      137.86      128.43      4.14 o 
   3   5  10      325.64      315.47      7.03 o 
   4   5  10       44.93       27.89      3.63 o 
   5   5  10      101.85       93.53      4.78 o 
   6   5  10       30.94       34.76      4.05 o 
   7   5  10       14.19       15.59      4.09 o 
   8   5  10       41.27       49.06      6.68 o 
   9   5  10        4.90        1.37      3.77 o 
   0   6  10      170.00      157.26      5.39 o 
   1   6  10      190.24      198.94      5.34 o 
   2   6  10      560.97      523.47      9.08 o 
   3   6  10       75.65       79.98      4.35 o 
   4   6  10       56.57       65.09      4.21 o 
   5   6  10       17.34       12.62      2.91 o 
   6   6  10       99.09       99.51      6.92 o 
   7   6  10       19.36       15.62      4.30 o 
   8   6  10       11.89        9.44      5.51 o 
   0   7  10        1.60       -0.03      4.06 o 
   1   7  10        9.70       12.77      2.79 o 
   2   7  10      227.24      224.05      6.60 o 
   3   7  10      151.29      169.52      6.10 o 
   4   7  10       37.71       35.98      3.76 o 
   5   7  10       30.47       18.51      3.86 o 
   6   7  10        0.66        2.42      2.95 o 
   7   7  10       11.67        4.54      4.06 o 
   8   7  10        7.74        3.89      4.31 o 
   0   8  10       14.46       22.61      6.36 o 
   1   8  10      489.85      494.99     11.22 o 
   2   8  10       10.29        9.08      3.29 o 
   3   8  10        1.88        8.18      2.89 o 
   4   8  10       40.21       31.31      4.35 o 
   5   8  10       58.17       61.67      5.53 o 
   6   8  10        1.58        1.80      3.21 o 
   7   8  10       10.33       13.17      4.89 o 
   0   9  10       39.93       42.45      7.86 o 
   1   9  10        8.11        9.72      3.57 o 
   2   9  10       72.26       74.28      6.54 o 
   3   9  10       27.54       25.36      5.30 o 
   4   9  10       94.54      102.23      6.72 o 
   5   9  10       31.23       28.62      4.65 o 
   6   9  10        6.30        3.91      3.67 o 
   0  10  10       28.43       40.69     12.27 o 
   1  10  10        4.56        2.78      4.15 o 
   2  10  10        8.97        9.37      4.55 o 
   3  10  10        1.51       -1.27      5.98 o 
   4  10  10        1.30        8.03      4.44 o 
   5  10  10        1.57        1.03      4.36 o 
   0  11  10       11.29        3.05      9.01 o 
   1  11  10       13.79       11.59      6.81 o 
   2  11  10       12.30       12.52      4.99 o 
   1   0  11      403.97      456.79     10.52 o 
   2   0  11      797.98      635.69     41.81 o 
   3   0  11       89.93       97.02      8.74 o 
   4   0  11      184.78      193.97      5.89 o 
   5   0  11      108.30      125.10      8.72 o 
   6   0  11      117.35      105.52     11.06 o 
   7   0  11       34.15       48.24      8.69 o 
   8   0  11      194.08      183.25     14.94 o 
   9   0  11       39.61       44.27      9.75 o 
  10   0  11        0.27        1.88      6.89 o 
   0   1  11      521.65      479.28      8.63 o 
   1   1  11      528.68      558.04      6.58 o 
   2   1  11      269.51      255.50      5.54 o 
   3   1  11       74.05       78.81      4.80 o 
   4   1  11       83.48       76.12      2.81 o 
   5   1  11       77.61       80.50      3.77 o 
   6   1  11      100.94      102.62      4.41 o 
   7   1  11       19.48       18.53      4.53 o 
   8   1  11       12.08        6.35      3.42 o 
   9   1  11       99.53       96.59      8.83 o 
  10   1  11       14.43       22.47      6.53 o 
   0   2  11     3615.47     3865.45     39.24 o 
   1   2  11      108.54      114.82      3.00 o 
   2   2  11       30.83       31.62      2.20 o 
   3   2  11     1061.95     1094.50     12.11 o 
   4   2  11      172.95      217.08      5.13 o 
   5   2  11      120.41      130.49      5.31 o 
   6   2  11       47.19       41.76      3.82 o 
   7   2  11       52.12       44.43      4.37 o 
   8   2  11       16.27       19.79      3.85 o 
   9   2  11        6.63       11.38      3.96 o 
  10   2  11       12.95       13.58      5.27 o 
   0   3  11     1139.42     1219.37     15.13 o 
   1   3  11     1894.66     1961.47     16.36 o 
   2   3  11     1189.48     1367.51     13.41 o 
   3   3  11      466.12      497.58      6.48 o 
   4   3  11       21.85       33.56      2.93 o 
   5   3  11      195.82      202.61      5.99 o 
   6   3  11       73.44       56.36      4.30 o 
   7   3  11       29.22       22.74      3.56 o 
   8   3  11        8.36        5.25      3.18 o 
   9   3  11       10.43        6.19      3.64 o 
  10   3  11        9.82        9.59      5.57 o 
   0   4  11      277.74      355.96      8.82 o 
   1   4  11      525.12      518.47      6.02 o 
   2   4  11      453.61      460.62      9.10 o 
   3   4  11      453.28      481.53      8.14 o 
   4   4  11      108.13       97.05      5.15 o 
   5   4  11      242.10      220.11     10.97 o 
   6   4  11       31.69       44.56      4.24 o 
   7   4  11       20.50       24.46      3.76 o 
   8   4  11       13.57       10.72      3.42 o 
   9   4  11        0.53        1.65      4.05 o 
   0   5  11      153.00      149.96      5.05 o 
   1   5  11      173.47      167.68      4.24 o 
   2   5  11       59.03       68.26      3.97 o 
   3   5  11      149.87      143.72      5.36 o 
   4   5  11       51.15       56.18      4.93 o 
   5   5  11       68.60       69.63      4.40 o 
   6   5  11       49.60       44.46      4.47 o 
   7   5  11       43.40       35.06      4.41 o 
   8   5  11       17.90       14.83      4.62 o 
   9   5  11        3.76        1.26      4.05 o 
   0   6  11      200.65      202.56      7.43 o 
   1   6  11       48.06       43.15      2.87 o 
   2   6  11      117.18      118.46      5.26 o 
   3   6  11        0.81        2.68      2.31 o 
   4   6  11       27.64       27.52      3.29 o 
   5   6  11        7.41        6.54      2.79 o 
   6   6  11        1.33       -1.46      3.21 o 
   7   6  11       14.02        7.92      3.85 o 
   8   6  11       43.51       43.72      6.02 o 
   0   7  11       57.42       57.32      7.34 o 
   1   7  11      168.53      188.09      7.36 o 
   2   7  11       54.50       57.95      4.70 o 
   3   7  11      111.36      101.71      5.17 o 
   4   7  11      145.68      140.07      5.96 o 
   5   7  11       18.59       11.24      4.45 o 
   6   7  11       32.20       28.43      4.53 o 
   7   7  11       15.22       14.35      5.86 o 
   8   7  11        8.04        5.96      4.33 o 
   0   8  11      107.32      129.44      8.20 o 
   1   8  11       20.29       23.49      4.16 o 
   2   8  11       62.93       66.18      6.37 o 
   3   8  11       45.37       44.89      4.19 o 
   4   8  11       36.63       48.79      5.87 o 
   5   8  11       27.69       34.64      6.48 o 
   6   8  11        1.07       -0.65      3.39 o 
   7   8  11        1.43       -2.33      3.92 o 
   0   9  11        7.63        4.98      5.39 o 
   1   9  11      169.23      166.30      8.38 o 
   2   9  11       61.93       69.93      6.87 o 
   3   9  11       16.68       18.63      4.67 o 
   4   9  11        2.62        2.75      3.39 o 
   5   9  11        7.73        9.81      3.94 o 
   6   9  11        1.63        1.36      3.64 o 
   0  10  11       23.59       39.30      7.88 o 
   1  10  11       16.04       27.09      6.29 o 
   2  10  11       72.98       71.07      6.88 o 
   3  10  11        8.09        2.89      4.18 o 
   4  10  11       15.05        8.98      4.73 o 
   0  11  11        0.81       21.61     11.91 o 
   1  11  11        5.26        4.87      5.46 o 
   2  11  11        3.19        4.31      5.34 o 
   0   0  12      156.06      200.39      9.30 o 
   1   0  12      283.98      250.82      8.12 o 
   2   0  12      552.49      528.93     12.15 o 
   3   0  12      143.60      182.89      9.59 o 
   4   0  12       66.31       73.23      4.07 o 
   5   0  12        1.27        4.53      2.26 o 
   6   0  12        5.50        4.31      3.27 o 
   7   0  12        0.39        7.13      4.15 o 
   8   0  12       35.35       41.01      9.48 o 
   9   0  12        3.93        1.14      6.18 o 
  10   0  12        3.94       -6.29      6.50 o 
   0   1  12       79.54       81.08      5.67 o 
   1   1  12      472.37      490.31      6.27 o 
   2   1  12     2167.97     2227.39     19.65 o 
   3   1  12       99.03       97.70      4.12 o 
   4   1  12      298.60      297.19      6.02 o 
   5   1  12      190.55      210.24      5.45 o 
   6   1  12      130.16      150.03      5.90 o 
   7   1  12       50.05       41.95      7.25 o 
   8   1  12       18.86       14.02      4.08 o 
   9   1  12        2.39        0.34      4.66 o 
  10   1  12        0.31       -5.89      5.89 o 
   0   2  12     2139.60     2178.64     21.21 o 
   1   2  12      417.21      423.39      8.18 o 
   2   2  12     1663.44     1781.27     15.69 o 
   3   2  12      657.37      740.64      9.60 o 
   4   2  12       83.77      105.31      3.89 o 
   5   2  12       19.62       30.43      3.38 o 
   6   2  12      184.29      161.08      6.41 o 
   7   2  12        0.01        0.15      2.67 o 
   8   2  12       18.84       21.75      4.58 o 
   9   2  12       33.69       45.75      5.38 o 
  10   2  12        1.64        0.02      4.39 o 
   0   3  12       26.74       25.72      2.42 o 
   1   3  12      568.95      598.78      7.63 o 
   2   3  12      761.66      740.24      9.16 o 
   3   3  12       68.14       77.19      3.44 o 
   4   3  12      171.18      164.04      7.53 o 
   5   3  12      147.18      135.46      5.26 o 
   6   3  12       27.97       19.54      3.14 o 
   7   3  12      230.51      218.11      9.80 o 
   8   3  12        6.30        4.32      3.25 o 
   9   3  12       11.64       12.33      4.40 o 
   0   4  12      326.04      324.55      6.78 o 
   1   4  12      675.73      658.93      7.02 o 
   2   4  12       24.11       35.08      3.12 o 
   3   4  12      368.90      372.91      7.22 o 
   4   4  12      197.26      180.76      5.57 o 
   5   4  12       13.94       12.85      2.81 o 
   6   4  12        9.81        9.63      2.91 o 
   7   4  12       33.94       31.33      4.29 o 
   8   4  12       80.09       70.80      5.52 o 
   9   4  12       23.25       38.91      6.33 o 
   0   5  12      176.04      188.60      5.61 o 
   1   5  12      270.79      284.19      7.22 o 
   2   5  12      174.70      164.45      6.37 o 
   3   5  12      308.57      320.14      8.70 o 
   4   5  12        6.66        4.50      2.22 o 
   5   5  12        8.93        8.18      2.68 o 
   6   5  12        2.34        4.06      2.79 o 
   7   5  12       14.26       13.26      3.62 o 
   8   5  12       63.01       53.65      9.85 o 
   9   5  12       14.84       22.26      5.21 o 
   0   6  12       85.45       86.58      5.58 o 
   1   6  12      224.86      213.02      5.72 o 
   2   6  12      186.55      183.85      6.25 o 
   3   6  12       11.75        8.69      2.47 o 
   4   6  12      129.24      129.31      5.58 o 
   5   6  12       46.89       55.06      4.46 o 
   6   6  12      110.13      118.26      6.57 o 
   7   6  12       13.05        7.42      3.97 o 
   8   6  12       12.27        9.08      4.14 o 
   0   7  12      370.10      403.12     20.34 o 
   1   7  12       93.94      100.19      5.34 o 
   2   7  12      219.97      232.63      6.61 o 
   3   7  12       20.93       15.15      2.96 o 
   4   7  12      108.45      100.76      6.91 o 
   5   7  12       24.05       36.88      4.58 o 
   6   7  12        0.09       -1.35      2.91 o 
   7   7  12        8.18        3.27      4.18 o 
   8   7  12       10.19        8.08      4.58 o 
   0   8  12      164.30      159.06     11.35 o 
   1   8  12      160.24      159.16      8.02 o 
   2   8  12       83.92      101.24      6.97 o 
   3   8  12       29.46       33.95      3.81 o 
   4   8  12       17.59       12.04      3.75 o 
   5   8  12       14.24       12.95      3.78 o 
   6   8  12        2.48       -3.13      3.13 o 
   7   8  12        3.42       -0.47      4.06 o 
   0   9  12        6.19        7.70      5.66 o 
   1   9  12       32.75       42.13      6.13 o 
   2   9  12       54.13       67.85      5.75 o 
   3   9  12        0.99        3.88      5.50 o 
   4   9  12       54.18       50.20      6.24 o 
   5   9  12       37.73       42.15      5.38 o 
   6   9  12        2.69        4.36      3.84 o 
   0  10  12       12.95       16.24      6.58 o 
   1  10  12       23.46       28.19      6.22 o 
   2  10  12       18.68       25.41      6.15 o 
   3  10  12        8.92       13.45      5.98 o 
   4  10  12        1.06        7.67      4.11 o 
   0  11  12        5.31       18.08     12.23 o 
   1  11  12        1.11        5.72      6.48 o 
   1   0  13      504.54      569.83     13.59 o 
   2   0  13       19.36       31.90      5.48 o 
   3   0  13     1273.80     1405.52     31.89 o 
   4   0  13        7.15        7.19      2.17 o 
   5   0  13       36.18       40.39      4.96 o 
   6   0  13       34.90       35.01      6.60 o 
   7   0  13        6.19       16.29      7.38 o 
   8   0  13       29.37       42.38      9.59 o 
   9   0  13       59.89       63.17     11.66 o 
  10   0  13        0.65       -6.24      6.24 o 
   0   1  13      129.21      111.48      4.79 o 
   1   1  13     1463.51     1521.23     14.32 o 
   2   1  13      348.14      340.87      6.09 o 
   3   1  13      127.00      125.18      4.82 o 
   4   1  13      239.95      262.75      5.77 o 
   5   1  13       39.88       36.71      3.00 o 
   6   1  13       10.16       13.49      3.51 o 
   7   1  13       36.71       39.12      4.96 o 
   8   1  13       73.09       73.57      6.44 o 
   9   1  13       33.83       31.84      6.97 o 
  10   1  13        3.35       -4.41      5.70 o 
   0   2  13     2132.07     2273.06     25.13 o 
   1   2  13      254.27      247.00      4.42 o 
   2   2  13      198.27      208.65      4.74 o 
   3   2  13      158.35      150.21      4.44 o 
   4   2  13       43.44       44.78      3.01 o 
   5   2  13      377.63      371.92     13.18 o 
   6   2  13       29.10       23.49      3.62 o 
   7   2  13       14.67       17.68      4.20 o 
   8   2  13       40.00       33.75      6.45 o 
   9   2  13       19.52       20.05      4.43 o 
  10   2  13        6.74        6.92      5.25 o 
   0   3  13       38.01       49.34      2.97 o 
   1   3  13      708.44      743.43      8.75 o 
   2   3  13      630.67      638.17      7.91 o 
   3   3  13      119.72      135.94      4.33 o 
   4   3  13      187.59      199.65      5.78 o 
   5   3  13      102.82      105.95      4.94 o 
   6   3  13      110.75      123.02      5.55 o 
   7   3  13       47.95       52.33      4.39 o 
   8   3  13       24.03       23.88      4.63 o 
   9   3  13       36.07       44.45      5.61 o 
   0   4  13      398.58      442.40     11.16 o 
   1   4  13       96.02      107.01      4.02 o 
   2   4  13      120.64      136.08      4.38 o 
   3   4  13      135.28      149.01      4.89 o 
   4   4  13       13.15        9.29      2.39 o 
   5   4  13       12.62       11.31      2.83 o 
   6   4  13        8.67        6.16      2.87 o 
   7   4  13       89.80       88.43      5.60 o 
   8   4  13       15.11       21.49      4.57 o 
   9   4  13       26.46       18.90      5.33 o 
   0   5  13       10.28        7.76      2.45 o 
   1   5  13      431.85      415.46      7.20 o 
   2   5  13       67.85       79.77      4.45 o 
   3   5  13       69.77       61.20      5.60 o 
   4   5  13       56.77       50.40      5.65 o 
   5   5  13        1.30        0.81      2.34 o 
   6   5  13       25.81       27.88      3.90 o 
   7   5  13       10.45        9.40      3.40 o 
   8   5  13       10.08       16.34      4.43 o 
   9   5  13       13.59       18.93      5.71 o 
   0   6  13       37.99       49.59      6.59 o 
   1   6  13      115.54      128.02      6.20 o 
   2   6  13       57.78       73.62      5.34 o 
   3   6  13       70.48       52.67      3.86 o 
   4   6  13       19.97       21.94      3.13 o 
   5   6  13      125.88      135.70      5.90 o 
   6   6  13       74.78       76.36      5.70 o 
   7   6  13        5.39       11.21      4.33 o 
   8   6  13       29.44       17.22      5.47 o 
   0   7  13       10.45        4.00      4.92 o 
   1   7  13      163.74      152.30      6.27 o 
   2   7  13      108.11       84.68     10.14 o 
   3   7  13       43.12       57.35      4.24 o 
   4   7  13       46.27       45.61      4.11 o 
   5   7  13       24.05       27.41      3.85 o 
   6   7  13       21.10       13.22      3.80 o 
   7   7  13        2.63        1.61      3.90 o 
   0   8  13        9.35       15.33      6.11 o 
   1   8  13        5.16        2.89      3.59 o 
   2   8  13       42.46       42.98      4.78 o 
   3   8  13       25.89       28.97      4.16 o 
   4   8  13       70.56       64.15      5.29 o 
   5   8  13       12.82       11.54      3.97 o 
   6   8  13        7.77        3.70      3.61 o 
   7   8  13        0.66       -5.26      6.02 o 
   0   9  13        0.01        4.80      5.21 o 
   1   9  13       13.13        7.28      4.29 o 
   2   9  13        5.46        0.51      3.14 o 
   3   9  13       34.06       39.50      5.81 o 
   4   9  13       12.12       11.57      4.31 o 
   5   9  13        2.38        2.99      3.42 o 
   0  10  13        1.06       -1.09      5.68 o 
   1  10  13       45.41       39.28      6.30 o 
   2  10  13       54.16       53.02      7.87 o 
   3  10  13        0.39       -2.21      3.90 o 
   4  10  13        1.74        3.14      4.57 o 
   0  11  13       14.78       18.94     12.97 o 
   0   0  14        1.79        4.94      3.88 o 
   1   0  14      402.01      432.50     11.43 o 
   2   0  14      386.44      338.65     10.16 o 
   3   0  14        2.17        0.90      1.74 o 
   4   0  14        7.70        8.47      4.10 o 
   5   0  14      165.41      141.21     13.24 o 
   6   0  14       53.11       56.19      6.10 o 
   7   0  14      160.12      165.01     14.00 o 
   8   0  14       40.65       35.74     19.79 o 
   9   0  14        0.09       -0.01     10.16 o 
  10   0  14        3.76        9.56      8.39 o 
   0   1  14     1758.75     1804.68     22.18 o 
   1   1  14      660.49      639.54      8.53 o 
   2   1  14      299.94      311.40      5.92 o 
   3   1  14      259.60      239.71      5.41 o 
   4   1  14      135.77      129.75      5.29 o 
   5   1  14      317.78      324.27      8.57 o 
   6   1  14       78.96       93.73      6.28 o 
   7   1  14      119.34      126.82      7.37 o 
   8   1  14       57.03       67.68      7.87 o 
   9   1  14        0.15        0.57      4.75 o 
  10   1  14        9.82        7.61      6.52 o 
   0   2  14     1576.65     1666.40     20.13 o 
   1   2  14      429.61      465.76      6.87 o 
   2   2  14      385.51      412.45      6.74 o 
   3   2  14      235.73      204.23      5.19 o 
   4   2  14       85.41       92.14      4.72 o 
   5   2  14       37.44       37.15      3.79 o 
   6   2  14      249.00      248.30      9.01 o 
   7   2  14       75.87       85.32      6.52 o 
   8   2  14        8.57        7.62      4.06 o 
   9   2  14        9.79        8.49      4.65 o 
   0   3  14      219.09      238.40      5.66 o 
   1   3  14       78.29       78.13      3.27 o 
   2   3  14       76.65       67.19      2.88 o 
   3   3  14      136.82      110.24      6.22 o 
   4   3  14      243.50      247.76      7.49 o 
   5   3  14      144.70      146.93      5.68 o 
   6   3  14       37.91       30.97      3.55 o 
   7   3  14       45.97       27.16      4.97 o 
   8   3  14        9.72        4.48      4.14 o 
   9   3  14       58.43       55.15      6.30 o 
   0   4  14        2.38        2.42      1.91 o 
   1   4  14       72.12       79.23      3.08 o 
   2   4  14      293.18      273.34      6.19 o 
   3   4  14       92.34      102.07      4.37 o 
   4   4  14       45.47       51.08      4.37 o 
   5   4  14       83.21       83.03      4.81 o 
   6   4  14       11.77       11.75      3.10 o 
   7   4  14        8.97        9.94      3.31 o 
   8   4  14        0.01       -2.12      3.25 o 
   9   4  14        3.62        2.33      4.07 o 
   0   5  14      159.65      167.31      6.61 o 
   1   5  14       57.36       64.59      3.48 o 
   2   5  14       16.51       16.86      2.62 o 
   3   5  14      268.61      245.44      6.46 o 
   4   5  14       24.62       25.30      3.26 o 
   5   5  14        8.38        4.71      2.63 o 
   6   5  14       71.15       72.16      5.22 o 
   7   5  14        8.92        8.63      4.88 o 
   8   5  14       43.84       47.34      6.82 o 
   0   6  14      121.18      105.40      8.04 o 
   1   6  14      172.89      154.66      5.46 o 
   2   6  14      233.85      216.16     13.50 o 
   3   6  14       21.54       23.72      3.17 o 
   4   6  14        7.72        7.99      2.68 o 
   5   6  14       13.42        9.34      2.97 o 
   6   6  14        8.54       12.36      3.49 o 
   7   6  14       25.91       33.24      5.18 o 
   8   6  14        0.93        4.08      4.21 o 
   0   7  14      500.50      517.69     18.52 o 
   1   7  14      274.66      270.06     11.88 o 
   2   7  14       83.60       78.84      5.99 o 
   3   7  14      303.00      297.56      7.74 o 
   4   7  14        2.09        4.10      2.79 o 
   5   7  14        6.83        5.56      2.86 o 
   6   7  14        7.14        6.04      3.45 o 
   7   7  14        8.44       10.27      4.32 o 
   0   8  14       65.91       70.00     12.13 o 
   1   8  14       33.96       36.90      5.26 o 
   2   8  14       21.99       23.77      4.01 o 
   3   8  14       66.41       60.37      5.15 o 
   4   8  14       15.83       14.54      3.38 o 
   5   8  14        4.14        8.09      3.38 o 
   6   8  14        4.61        3.23      3.23 o 
   0   9  14       11.79       12.10      6.26 o 
   1   9  14       12.09       11.58      4.27 o 
   2   9  14        0.19       -2.38      5.49 o 
   3   9  14        1.73       -1.26      3.80 o 
   4   9  14        0.23        4.61      3.79 o 
   5   9  14       16.11       17.14      4.54 o 
   0  10  14       24.10       26.82     12.33 o 
   1  10  14       16.45       23.21      8.48 o 
   2  10  14       17.50       15.37      5.77 o 
   3  10  14       11.04       11.00      5.50 o 
   1   0  15     1188.79     1270.59     16.89 o 
   2   0  15       70.23       75.06      6.48 o 
   3   0  15       97.11       84.91      8.79 o 
   4   0  15       95.18       87.74      8.35 o 
   5   0  15        5.54        2.05      4.57 o 
   6   0  15      150.73      154.67      8.87 o 
   7   0  15      184.95      209.24     31.89 o 
   8   0  15        1.71       -1.60      9.91 o 
   9   0  15        5.66        8.69      8.37 o 
   0   1  15      572.93      731.57     12.41 o 
   1   1  15      101.08      104.17      3.70 o 
   2   1  15      663.92      663.22      9.22 o 
   3   1  15        2.25       -1.32      1.74 o 
   4   1  15       78.35       83.61      4.47 o 
   5   1  15        0.94       -2.66      2.66 o 
   6   1  15      227.25      246.42      9.06 o 
   7   1  15       20.47       22.42      4.35 o 
   8   1  15        0.87        0.44      4.69 o 
   9   1  15        4.87        0.28      4.81 o 
   0   2  15     1098.29     1106.16     15.15 o 
   1   2  15        1.19        5.12      1.68 o 
   2   2  15      187.02      188.76      4.66 o 
   3   2  15      403.45      397.73      7.31 o 
   4   2  15      338.45      313.57      7.86 o 
   5   2  15      113.67      107.52      6.52 o 
   6   2  15       31.95       32.64      4.67 o 
   7   2  15       49.80       39.07      5.47 o 
   8   2  15       23.80       20.00      5.09 o 
   9   2  15       34.98       23.67      9.72 o 
   0   3  15       17.06       26.75      2.58 o 
   1   3  15      535.09      529.23      7.95 o 
   2   3  15      360.26      331.38      5.83 o 
   3   3  15      201.64      208.37      5.43 o 
   4   3  15       62.34       75.49      4.24 o 
   5   3  15       93.62      105.98      5.09 o 
   6   3  15       67.56       71.39      5.44 o 
   7   3  15       13.12        4.05      3.23 o 
   8   3  15        2.09        3.59      3.52 o 
   9   3  15       19.42       21.39      4.86 o 
   0   4  15       76.88       88.69      6.18 o 
   1   4  15       51.25       56.39      2.84 o 
   2   4  15      113.78      127.60      4.56 o 
   3   4  15       50.04       44.94      4.20 o 
   4   4  15       13.19        9.89      2.44 o 
   5   4  15       11.74        6.81      2.71 o 
   6   4  15       96.45       90.07      5.37 o 
   7   4  15       79.43       68.07      6.07 o 
   8   4  15        4.37       -0.48      3.59 o 
   9   4  15       10.11        5.78      5.34 o 
   0   5  15      449.48      423.01     13.46 o 
   1   5  15      627.43      661.07      9.54 o 
   2   5  15       14.01       11.86      2.55 o 
   3   5  15       27.74       31.06      3.35 o 
   4   5  15       23.23       18.78      3.97 o 
   5   5  15       35.97       32.07      4.11 o 
   6   5  15       22.60       21.95      3.84 o 
   7   5  15       22.57       22.90      4.11 o 
   8   5  15       10.92       12.64      5.20 o 
   0   6  15      191.71      203.54     10.50 o 
   1   6  15      161.37      177.30     10.04 o 
   2   6  15       60.60       62.66      4.04 o 
   3   6  15      208.20      211.80      6.50 o 
   4   6  15      127.20      118.33      5.52 o 
   5   6  15       43.10       35.64      3.89 o 
   6   6  15       14.05       11.67      3.55 o 
   7   6  15        7.06       10.19      4.01 o 
   8   6  15       27.36       33.38      8.90 o 
   0   7  15      235.65      237.83     24.55 o 
   1   7  15       57.57       69.83      6.13 o 
   2   7  15       46.18       49.55      5.79 o 
   3   7  15       16.08       13.74      3.10 o 
   4   7  15       11.60       11.72      3.21 o 
   5   7  15        3.16        0.85      3.15 o 
   6   7  15        3.19        4.19      3.77 o 
   7   7  15        0.44        5.45      4.05 o 
   0   8  15        1.17        2.37      5.24 o 
   1   8  15       23.01       32.03      6.65 o 
   2   8  15        8.58        8.85      4.08 o 
   3   8  15        2.64        4.12      3.25 o 
   4   8  15        6.24        3.14      2.99 o 
   5   8  15       15.68       13.87      3.94 o 
   6   8  15       12.61       15.53      4.15 o 
   0   9  15        7.71       16.12      6.42 o 
   1   9  15       16.14       22.31      4.90 o 
   2   9  15        1.37        6.91      6.59 o 
   3   9  15       22.28       24.43      6.04 o 
   4   9  15       15.37       10.02      4.14 o 
   5   9  15        5.54        4.13      4.07 o 
   0  10  15        0.96        3.34      5.44 o 
   1  10  15       25.91       19.44      5.02 o 
   2  10  15        3.97       10.85      5.71 o 
   3  10  15        2.88        1.51      4.86 o 
   0   0  16      804.60     1044.09     41.94 o 
   1   0  16      634.03      614.39     14.66 o 
   2   0  16      177.50      227.89      8.97 o 
   3   0  16       52.36       53.27      7.84 o 
   4   0  16        1.42        1.14      3.00 o 
   5   0  16      242.36      247.40     10.58 o 
   6   0  16      132.36      142.12     15.16 o 
   7   0  16        1.19       -5.29      5.29 o 
   8   0  16        3.94       -5.70      5.74 o 
   9   0  16        3.79       -2.70      6.93 o 
   0   1  16      179.72      180.39      7.57 o 
   1   1  16       21.09       18.01      2.10 o 
   2   1  16      108.52      107.34      4.07 o 
   3   1  16      195.80      195.08      6.08 o 
   4   1  16      147.11      149.77      5.81 o 
   5   1  16      183.31      168.76      7.69 o 
   6   1  16       51.32       46.49      5.36 o 
   7   1  16       17.59       17.49      4.48 o 
   8   1  16       39.23       47.86      7.53 o 
   9   1  16        1.98       -4.35      5.03 o 
   0   2  16      419.41      390.72     11.97 o 
   1   2  16       62.65       56.87      3.02 o 
   2   2  16        8.43       10.60      2.07 o 
   3   2  16       54.14       49.02      3.37 o 
   4   2  16       88.19       87.18      7.64 o 
   5   2  16      538.08      570.35     13.42 o 
   6   2  16       58.36       59.27      5.77 o 
   7   2  16       46.98       52.77      6.91 o 
   8   2  16        5.92        7.00      4.14 o 
   9   2  16       13.77       19.42      5.38 o 
   0   3  16        0.00       -0.01      2.36 o 
   1   3  16      306.87      331.90      5.61 o 
   2   3  16      538.28      566.48      7.91 o 
   3   3  16      208.81      228.15     11.17 o 
   4   3  16      141.28      145.20      5.59 o 
   5   3  16       28.78       30.21      4.03 o 
   6   3  16       76.87       71.37      5.59 o 
   7   3  16      146.43      146.01      7.47 o 
   8   3  16       18.22       18.40      4.51 o 
   9   3  16       31.47       31.56      5.50 o 
   0   4  16       58.22       66.64      4.84 o 
   1   4  16      133.92      133.66      4.42 o 
   2   4  16       78.23       80.41      4.48 o 
   3   4  16       47.38       38.52      4.98 o 
   4   4  16       64.28       72.19      4.87 o 
   5   4  16       82.69       74.66      4.81 o 
   6   4  16        7.31       10.34      3.51 o 
   7   4  16       27.54       27.26      4.75 o 
   8   4  16       19.76       19.43      4.81 o 
   0   5  16      260.40      246.92     10.61 o 
   1   5  16      531.60      509.21      9.43 o 
   2   5  16      125.03      132.05      5.03 o 
   3   5  16       59.20       45.57      5.36 o 
   4   5  16       14.87       16.64      3.06 o 
   5   5  16      103.31       91.86      6.12 o 
   6   5  16       15.80        9.49      3.27 o 
   7   5  16       13.58       10.08      3.84 o 
   8   5  16       19.80       21.53      4.92 o 
   0   6  16      710.97      684.39     20.92 o 
   1   6  16      103.83       98.99      6.61 o 
   2   6  16       25.83       45.25      4.21 o 
   3   6  16      157.59      144.95      5.71 o 
   4   6  16       16.44       14.05      2.96 o 
   5   6  16       43.46       43.80      4.14 o 
   6   6  16       38.64       28.52      4.37 o 
   7   6  16        7.98       12.67      4.49 o 
   0   7  16       26.71       20.90      6.30 o 
   1   7  16      337.73      364.61     11.49 o 
   2   7  16       26.74       26.05      4.56 o 
   3   7  16        2.75        3.10      2.74 o 
   4   7  16       62.20       72.72      5.03 o 
   5   7  16       44.26       32.18      4.06 o 
   6   7  16        1.78        0.35      3.84 o 
   7   7  16       15.56       18.75      5.14 o 
   0   8  16        1.42       -0.13      4.80 o 
   1   8  16       58.44       70.77      6.44 o 
   2   8  16       39.40       38.92      5.55 o 
   3   8  16       47.91       49.15      5.67 o 
   4   8  16        7.49        4.95      3.26 o 
   5   8  16        7.24        8.58      3.49 o 
   6   8  16        5.67        6.55      3.73 o 
   0   9  16       23.80       23.26      6.91 o 
   1   9  16        4.56        6.14      4.13 o 
   2   9  16       11.15        8.56      4.45 o 
   3   9  16        4.52        8.38      4.23 o 
   4   9  16        2.20        5.05      4.70 o 
   5   9  16       11.05       18.86     10.49 o 
   0  10  16        6.45       13.17      8.94 o 
   1  10  16        9.58        6.96      4.51 o 
   2  10  16        1.86       -2.36      4.87 o 
   1   0  17       38.72       49.14     11.60 o 
   2   0  17       63.84       73.00      7.37 o 
   3   0  17      123.28       77.75      9.26 o 
   4   0  17       72.30       71.73      9.38 o 
   5   0  17      430.80      414.13     20.33 o 
   6   0  17      175.50      213.64     24.38 o 
   7   0  17        0.00        7.01      6.91 o 
   8   0  17        2.00       -5.45      5.84 o 
   9   0  17        0.28        9.16     11.13 o 
   0   1  17       20.23       15.74      3.52 o 
   1   1  17      507.80      552.18      8.60 o 
   2   1  17      292.94      298.87      9.87 o 
   3   1  17        1.21        6.06      2.41 o 
   4   1  17       35.06       27.57      3.46 o 
   5   1  17      248.14      222.57      8.53 o 
   6   1  17      227.30      203.53     14.14 o 
   7   1  17       66.79       72.28      6.46 o 
   8   1  17       13.39       23.56      6.32 o 
   9   1  17        2.23       -2.41      5.35 o 
   0   2  17        0.01        1.87      2.32 o 
   1   2  17       37.13       37.71      2.76 o 
   2   2  17      395.16      438.03      7.58 o 
   3   2  17      458.02      462.30      8.36 o 
   4   2  17      159.90      152.70      7.46 o 
   5   2  17      247.17      289.32      9.87 o 
   6   2  17      103.30      116.30      7.38 o 
   7   2  17       82.21       87.70      6.98 o 
   8   2  17        4.57        2.42      4.11 o 
   9   2  17       24.09       17.43      5.31 o 
   0   3  17       32.43       56.56      7.11 o 
   1   3  17      181.84      201.61      5.19 o 
   2   3  17      203.19      194.95      5.39 o 
   3   3  17      372.32      365.36      9.25 o 
   4   3  17        4.97        8.40      2.72 o 
   5   3  17       53.68       51.66      5.51 o 
   6   3  17       36.64       31.48      4.47 o 
   7   3  17       39.16       43.75      5.10 o 
   8   3  17       11.88        7.04      5.23 o 
   9   3  17        1.97       -1.28      4.05 o 
   0   4  17       53.24       47.81      4.57 o 
   1   4  17      337.73      313.83      8.58 o 
   2   4  17      426.33      422.31      7.99 o 
   3   4  17       71.56       68.46      6.77 o 
   4   4  17       24.12       29.95      3.39 o 
   5   4  17       91.74      100.59      6.34 o 
   6   4  17       45.16       46.76      5.11 o 
   7   4  17       10.09       10.06      4.03 o 
   8   4  17        2.76        0.73      3.93 o 
   0   5  17      252.02      247.38     10.88 o 
   1   5  17      255.35      244.93      6.80 o 
   2   5  17       38.16       47.49      4.77 o 
   3   5  17       10.86       11.53      2.61 o 
   4   5  17       10.33        6.11      2.56 o 
   5   5  17       36.56       35.91      4.18 o 
   6   5  17       18.92        9.09      4.66 o 
   7   5  17       10.47       17.07      4.12 o 
   8   5  17        8.67        6.99      4.05 o 
   0   6  17        0.42        7.82      5.29 o 
   1   6  17      477.80      483.50     12.65 o 
   2   6  17       25.78       28.10      3.89 o 
   3   6  17       95.00       89.71      5.58 o 
   4   6  17       45.62       44.29      4.11 o 
   5   6  17       50.78       46.72      4.43 o 
   6   6  17        9.33        8.91      3.59 o 
   7   6  17       22.90       19.74      4.77 o 
   0   7  17       24.48       28.62      6.94 o 
   1   7  17       19.87       23.19      6.51 o 
   2   7  17       16.54       16.56      5.08 o 
   3   7  17       35.31       28.15      4.04 o 
   4   7  17        3.48        1.25      2.76 o 
   5   7  17        3.32        4.50      3.11 o 
   6   7  17       24.26       13.34      4.59 o 
   0   8  17        6.05        5.93      5.49 o 
   1   8  17       13.60       20.36      4.70 o 
   2   8  17       54.28       47.55      5.92 o 
   3   8  17        6.44        6.43      3.74 o 
   4   8  17        5.79        2.94      3.75 o 
   5   8  17       20.98       24.64      4.41 o 
   6   8  17       10.95        2.44      8.29 o 
   0   9  17        8.18        6.38      5.84 o 
   1   9  17        0.48        7.46      4.21 o 
   2   9  17        5.74        8.36      4.31 o 
   3   9  17       26.90       29.44      5.51 o 
   4   9  17        4.64        2.69      7.62 o 
   0  10  17       27.99       24.34     10.92 o 
   1  10  17       25.88       33.47      5.85 o 
   2  10  17        1.55        1.97      4.97 o 
   0   0  18      113.66      115.46     10.46 o 
   1   0  18      690.08      721.02     22.98 o 
   2   0  18      397.69      368.75     12.10 o 
   3   0  18      345.10      345.34     16.51 o 
   4   0  18        3.60        7.62      4.19 o 
   5   0  18      278.22      324.37     12.47 o 
   6   0  18      265.90      305.68     18.01 o 
   7   0  18      116.09      124.11     14.29 o 
   8   0  18        3.71       -1.25      6.52 o 
   9   0  18       13.62       15.23     11.56 o 
   0   1  18      131.60      108.94      5.39 o 
   1   1  18       43.20       47.68      4.11 o 
   2   1  18      425.29      446.52      9.74 o 
   3   1  18      129.17      123.36      5.48 o 
   4   1  18      240.87      231.48      7.25 o 
   5   1  18        7.03        2.39      3.68 o 
   6   1  18       97.94       99.76      6.96 o 
   7   1  18      206.63      197.79     19.58 o 
   8   1  18       53.76       54.42      8.29 o 
   9   1  18        4.01       -2.45      5.30 o 
   0   2  18       31.83       32.93      3.81 o 
   1   2  18       82.63       81.14      3.93 o 
   2   2  18      233.51      250.14      5.83 o 
   3   2  18      177.75      195.05      6.75 o 
   4   2  18      318.91      299.57      9.92 o 
   5   2  18      112.09      105.38      7.00 o 
   6   2  18       47.12       46.14      6.57 o 
   7   2  18       24.92       18.22      4.72 o 
   8   2  18        6.03       -1.46      5.04 o 
   9   2  18        1.18       12.11      6.75 o 
   0   3  18       98.27       84.52      8.68 o 
   1   3  18      163.99      192.32      5.88 o 
   2   3  18       69.24       58.71      3.56 o 
   3   3  18        2.57        3.29      2.13 o 
   4   3  18        3.21        1.67      2.73 o 
   5   3  18      101.51      112.85      6.34 o 
   6   3  18       15.69       14.19      3.88 o 
   7   3  18       43.80       55.57      5.69 o 
   8   3  18        4.88       -0.98      3.47 o 
   0   4  18       37.78       48.81      4.70 o 
   1   4  18       43.34       51.48      3.78 o 
   2   4  18       81.38       75.01      4.68 o 
   3   4  18       43.74       46.44      4.84 o 
   4   4  18        9.99       11.88      2.92 o 
   5   4  18       71.59       64.68      5.32 o 
   6   4  18        7.28        5.93      3.66 o 
   7   4  18        8.47       14.21      4.29 o 
   8   4  18        0.07        4.45      4.00 o 
   0   5  18        0.66       -1.91      3.54 o 
   1   5  18        9.12        8.62      3.00 o 
   2   5  18       57.12       48.14      4.40 o 
   3   5  18       90.68      104.42      5.02 o 
   4   5  18       30.56       35.08      3.68 o 
   5   5  18       37.10       34.73      4.19 o 
   6   5  18        0.11        2.46      3.23 o 
   7   5  18        2.94       -0.70      3.35 o 
   8   5  18        2.41        1.14      4.01 o 
   0   6  18       68.81       68.51      8.70 o 
   1   6  18       61.41       67.02      5.70 o 
   2   6  18       89.91      102.40      6.65 o 
   3   6  18      128.24      122.66      6.25 o 
   4   6  18       23.51       19.38      3.52 o 
   5   6  18       49.04       44.47      4.41 o 
   6   6  18       51.97       66.23      7.28 o 
   7   6  18       14.57        6.29      4.13 o 
   0   7  18        2.37        5.29      5.55 o 
   1   7  18       97.70      107.81      7.56 o 
   2   7  18      103.12       95.16      7.83 o 
   3   7  18        2.86        3.63      3.56 o 
   4   7  18       71.04       71.87      5.67 o 
   5   7  18       30.05       27.72      4.09 o 
   6   7  18       36.87       36.35      4.89 o 
   0   8  18        7.72       12.37      6.32 o 
   1   8  18       14.33        7.04      4.02 o 
   2   8  18       67.80       79.57      8.28 o 
   3   8  18       12.98        8.95      4.81 o 
   4   8  18       15.72       20.91      4.68 o 
   5   8  18        3.62        1.74      3.85 o 
   0   9  18       52.03       49.97     15.79 o 
   1   9  18        5.37       12.80      4.57 o 
   2   9  18        4.61        7.74      4.17 o 
   3   9  18        9.54       12.76      4.89 o 
   4   9  18        0.56        4.91      4.70 o 
   0  10  18       13.28       27.20      7.81 o 
   1  10  18        0.31        1.62      4.25 o 
   1   0  19       25.02       33.27      7.58 o 
   2   0  19      537.42      581.45     15.67 o 
   3   0  19      270.40      239.86     10.46 o 
   4   0  19      296.38      298.13     16.75 o 
   5   0  19       86.95       94.73      8.00 o 
   6   0  19      201.98      207.22     40.01 o 
   7   0  19       70.77       59.82     14.79 o 
   8   0  19        0.07        6.84      7.80 o 
   9   0  19        0.84        5.87      9.90 o 
   0   1  19      611.66      610.27     12.61 o 
   1   1  19       48.03       47.01      6.03 o 
   2   1  19       29.03       32.82      3.65 o 
   3   1  19      301.06      278.84      9.76 o 
   4   1  19       95.35       90.83      5.32 o 
   5   1  19      531.68      531.41     13.50 o 
   6   1  19      112.81      119.22      7.78 o 
   7   1  19       84.77      100.16     14.66 o 
   8   1  19       21.09        8.55      5.55 o 
   9   1  19        4.45       -5.49      5.72 o 
   0   2  19        0.90        0.35      3.64 o 
   1   2  19       88.36       94.21      3.97 o 
   2   2  19       18.17        6.04      2.80 o 
   3   2  19       50.58       55.01      5.29 o 
   4   2  19       62.47       65.43      6.19 o 
   5   2  19       49.03       42.01      5.48 o 
   6   2  19        5.22        6.66      3.90 o 
   7   2  19       21.31       20.55      5.06 o 
   8   2  19        7.53        8.69      5.86 o 
   0   3  19       83.01       79.80      5.51 o 
   1   3  19       47.02       44.98      5.17 o 
   2   3  19       33.35       21.59      4.37 o 
   3   3  19      106.04       93.07      5.54 o 
   4   3  19       45.64       50.14      4.68 o 
   5   3  19       78.96       87.10      5.96 o 
   6   3  19       11.10       15.65      3.99 o 
   7   3  19        2.89        0.53      3.54 o 
   8   3  19       18.71       15.36      4.56 o 
   0   4  19        2.79        5.61      3.31 o 
   1   4  19       44.75       37.02      5.45 o 
   2   4  19       90.89       97.05      7.36 o 
   3   4  19       66.74       60.33      5.33 o 
   4   4  19      272.17      270.73      8.93 o 
   5   4  19        7.25       10.63      3.63 o 
   6   4  19        8.24       10.36      3.82 o 
   7   4  19       19.03       23.23      4.78 o 
   8   4  19       19.07       22.14      5.25 o 
   0   5  19      149.41      132.86     10.20 o 
   1   5  19       87.95       85.10      5.06 o 
   2   5  19      171.94      175.51      6.77 o 
   3   5  19      194.91      151.26      6.58 o 
   4   5  19       41.27       39.09      5.09 o 
   5   5  19        5.09        1.64      3.26 o 
   6   5  19       39.21       41.37      5.83 o 
   7   5  19        2.11        2.49      4.57 o 
   0   6  19       99.66      125.16     10.66 o 
   1   6  19       62.06       82.30      6.19 o 
   2   6  19       88.47       95.08      7.04 o 
   3   6  19       55.50       62.82      6.87 o 
   4   6  19       55.23       51.25      7.39 o 
   5   6  19        4.57        0.69      3.19 o 
   6   6  19       13.08       12.01      4.23 o 
   7   6  19        2.65        4.69      4.17 o 
   0   7  19        3.73        6.08      5.55 o 
   1   7  19       95.87      121.18      7.68 o 
   2   7  19       17.72       22.49      4.62 o 
   3   7  19       45.38       49.27      8.13 o 
   4   7  19        4.33        7.49      3.93 o 
   5   7  19       55.37       51.55      4.91 o 
   6   7  19        0.43        0.95      3.80 o 
   0   8  19        1.20       -1.14      6.57 o 
   1   8  19        3.25        5.88      4.10 o 
   2   8  19        4.82        7.09      5.44 o 
   3   8  19       15.17       15.98      5.06 o 
   4   8  19        6.57        3.85      3.97 o 
   5   8  19       27.69       33.59      5.58 o 
   0   9  19        3.35        4.61      6.12 o 
   1   9  19        1.68        3.11      4.09 o 
   2   9  19        4.10        9.23      4.53 o 
   3   9  19        5.40       13.42      5.02 o 
   0   0  20       29.22       37.20      7.41 o 
   1   0  20        6.67        5.04      5.01 o 
   2   0  20       26.28       35.02      5.50 o 
   3   0  20      226.29      197.06      9.92 o 
   4   0  20      484.81      463.58     21.07 o 
   5   0  20      116.59       98.98      8.32 o 
   6   0  20        6.28        4.48      6.98 o 
   7   0  20        2.29       -2.32      6.65 o 
   8   0  20        1.40        8.57      8.04 o 
   0   1  20       50.49       67.70      4.94 o 
   1   1  20        4.66        3.53      2.63 o 
   2   1  20        2.63        3.78      1.96 o 
   3   1  20      104.80       99.87      5.56 o 
   4   1  20      201.48      171.84      8.29 o 
   5   1  20      167.01      159.57      8.29 o 
   6   1  20       83.12       84.00      7.00 o 
   7   1  20       17.22       14.45      6.15 o 
   8   1  20        1.45        7.12      5.43 o 
   0   2  20       70.58       73.65      9.09 o 
   1   2  20      118.97      135.99      5.42 o 
   2   2  20        4.08        5.58      2.80 o 
   3   2  20       28.44       34.69      5.03 o 
   4   2  20      135.04      161.19      8.27 o 
   5   2  20       40.26       44.86      5.77 o 
   6   2  20        9.60       17.13      4.68 o 
   7   2  20       39.24       26.02      5.32 o 
   8   2  20       15.84       22.90      6.81 o 
   0   3  20      235.25      237.79      8.56 o 
   1   3  20      195.45      179.52      5.42 o 
   2   3  20      111.21       94.65      5.75 o 
   3   3  20      247.83      269.91      8.47 o 
   4   3  20      267.75      235.29     11.10 o 
   5   3  20      261.09      256.42     14.61 o 
   6   3  20       37.06       29.31      4.67 o 
   7   3  20       40.39       45.95      5.59 o 
   8   3  20        8.80        6.17      4.02 o 
   0   4  20       55.55       56.20      5.37 o 
   1   4  20       10.88        6.83      2.90 o 
   2   4  20      221.69      230.33      7.34 o 
   3   4  20      244.27      249.34     12.33 o 
   4   4  20       63.17       51.75      5.12 o 
   5   4  20       49.92       42.14      4.90 o 
   6   4  20        6.83        1.94      3.37 o 
   7   4  20        4.53        1.80      3.81 o 
   8   4  20        1.16       -2.07      4.14 o 
   0   5  20      230.75      217.65     12.43 o 
   1   5  20       63.54       56.04      5.69 o 
   2   5  20      249.55      276.14     10.10 o 
   3   5  20      109.44      110.09      6.41 o 
   4   5  20       36.34       38.38      5.04 o 
   5   5  20        0.80       -0.14      3.20 o 
   6   5  20        4.05        3.20      3.89 o 
   7   5  20        3.64        2.01      3.84 o 
   0   6  20        0.96       -0.61      5.09 o 
   1   6  20       98.89      111.24      8.28 o 
   2   6  20      123.87      132.64     10.73 o 
   3   6  20      125.69      113.52      6.28 o 
   4   6  20       19.22       21.42      4.21 o 
   5   6  20       18.63       16.36      4.32 o 
   6   6  20       19.49       18.62      4.43 o 
   0   7  20        0.04        2.34      5.36 o 
   1   7  20        0.58        9.83      4.30 o 
   2   7  20        2.08        4.78      3.71 o 
   3   7  20       26.96       17.28      4.52 o 
   4   7  20       14.37        9.74      3.75 o 
   5   7  20       17.85       12.63      4.57 o 
   6   7  20        4.24       10.93      4.61 o 
   0   8  20       13.52        2.51     12.95 o 
   1   8  20       16.70       14.24      5.81 o 
   2   8  20        1.84       -1.06      3.90 o 
   3   8  20        1.57        5.27      3.96 o 
   4   8  20        0.41       -0.87      3.98 o 
   0   9  20        2.87        6.01      6.13 o 
   1   9  20        1.71        2.19      4.63 o 
   2   9  20        7.92        8.74      4.66 o 
   3   9  20        7.08       15.36      4.96 o 
   1   0  21      102.77      113.33     18.60 o 
   2   0  21      302.72      300.20     15.60 o 
   3   0  21      373.08      395.45     13.85 o 
   4   0  21     1098.94     1000.64     31.88 o 
   5   0  21       33.90       32.12     15.11 o 
   6   0  21        0.91        4.01      7.21 o 
   7   0  21        9.74        7.65      7.92 o 
   8   0  21        4.44       -6.20      6.38 o 
   0   1  21      352.51      387.21     35.63 o 
   1   1  21      117.05      126.12      8.09 o 
   2   1  21      172.61      153.65     16.00 o 
   3   1  21       25.60       22.27      3.86 o 
   4   1  21       62.65       66.40      6.20 o 
   5   1  21       65.75       55.93      6.05 o 
   6   1  21       80.45       90.08      7.24 o 
   7   1  21        1.80       -1.34      5.37 o 
   8   1  21       10.56       10.66      6.33 o 
   0   2  21       18.20       19.29      4.53 o 
   1   2  21       36.05       39.69      4.05 o 
   2   2  21       54.10       52.01      8.52 o 
   3   2  21      531.58      500.04     13.76 o 
   4   2  21        3.13        2.20      3.96 o 
   5   2  21       43.16       37.23      5.65 o 
   6   2  21        1.61        3.03      4.13 o 
   7   2  21        5.13        4.85      4.26 o 
   8   2  21        3.25        1.33      5.66 o 
   0   3  21       43.80       47.86      4.96 o 
   1   3  21       38.31       48.73      4.66 o 
   2   3  21      367.07      341.08     10.85 o 
   3   3  21      270.05      271.72     10.66 o 
   4   3  21      125.35      124.18      6.70 o 
   5   3  21       45.95       45.59      5.74 o 
   6   3  21       49.53       52.35      5.58 o 
   7   3  21       21.01       31.32      5.07 o 
   8   3  21       17.40       16.97      4.82 o 
   0   4  21      509.56      485.60     15.35 o 
   1   4  21       39.32       39.28      4.47 o 
   2   4  21      145.99      148.34      8.55 o 
   3   4  21      204.42      234.12     17.13 o 
   4   4  21       74.52       81.23      7.28 o 
   5   4  21       44.77       43.60      5.18 o 
   6   4  21        1.84        4.68      3.64 o 
   7   4  21        6.62        8.37      4.08 o 
   0   5  21       70.82      102.09      8.70 o 
   1   5  21       97.82       99.17      7.66 o 
   2   5  21        4.55        3.92      3.48 o 
   3   5  21      103.12      111.47      8.12 o 
   4   5  21        5.46        4.06      3.59 o 
   5   5  21        1.31        5.51      3.53 o 
   6   5  21        9.37       15.33      4.54 o 
   7   5  21        1.65        6.45      4.12 o 
   0   6  21       57.24       58.56     11.23 o 
   1   6  21        8.20       15.24      4.21 o 
   2   6  21       19.48       19.62      4.61 o 
   3   6  21       38.21       43.54      4.88 o 
   4   6  21       54.50       41.51      6.09 o 
   5   6  21        5.52        4.84      4.55 o 
   6   6  21        9.33        9.84      4.46 o 
   0   7  21       63.42       70.27      9.84 o 
   1   7  21       18.65       20.44      4.88 o 
   2   7  21        5.64       11.35      4.29 o 
   3   7  21       11.50       12.41      4.42 o 
   4   7  21       13.78       17.35      4.71 o 
   5   7  21       19.68       28.32      5.18 o 
   0   8  21       44.67       38.45      8.52 o 
   1   8  21       33.14       34.75      6.20 o 
   2   8  21        4.90        5.26      4.20 o 
   3   8  21        3.77        3.67      3.93 o 
   4   8  21       20.91       19.77      5.00 o 
   0   9  21        0.00        6.21      6.15 o 
   1   9  21        1.76        5.41      4.30 o 
   2   9  21        4.66        8.74      4.65 o 
   0   0  22       19.01       14.07      7.04 o 
   1   0  22       87.81       81.49     13.08 o 
   2   0  22      262.04      254.99     11.46 o 
   3   0  22       12.73       13.23      5.14 o 
   4   0  22        4.14        1.81      3.10 o 
   5   0  22      213.12      221.97     20.47 o 
   6   0  22       12.21        2.07     12.76 o 
   7   0  22        2.82       -2.41      6.52 o 
   8   0  22       13.46        4.38      8.12 o 
   0   1  22      100.15       98.52      8.04 o 
   1   1  22      146.43      164.33      9.25 o 
   2   1  22       52.48       54.14      6.92 o 
   3   1  22      475.09      473.03     14.62 o 
   4   1  22      156.12      178.24     10.85 o 
   5   1  22       96.24       95.29      7.17 o 
   6   1  22       25.32       28.79      6.97 o 
   7   1  22       24.47       25.27      7.01 o 
   8   1  22       21.64       15.72      7.02 o 
   0   2  22        1.81       -1.73      5.31 o 
   1   2  22       93.14       96.72      6.37 o 
   2   2  22      295.00      286.05      8.96 o 
   3   2  22       12.55       12.69      4.46 o 
   4   2  22      145.87      151.56      8.39 o 
   5   2  22      225.84      240.58     12.04 o 
   6   2  22       95.60       80.75      7.37 o 
   7   2  22        5.41        9.30      6.48 o 
   8   2  22       13.07       24.96      8.50 o 
   0   3  22        4.79       -1.80      3.08 o 
   1   3  22       58.70       68.90      5.82 o 
   2   3  22      156.64      157.97      7.37 o 
   3   3  22       75.63       62.97      6.54 o 
   4   3  22      114.06      112.51      8.11 o 
   5   3  22       19.77       15.00      4.39 o 
   6   3  22       43.80       42.18      5.33 o 
   7   3  22        0.05       -1.47      3.44 o 
   0   4  22       44.78       58.13      7.10 o 
   1   4  22      108.24      108.09      6.10 o 
   2   4  22        8.30        4.33      3.27 o 
   3   4  22        6.29        6.81      3.42 o 
   4   4  22      146.97      143.89      9.00 o 
   5   4  22        8.84        1.65      3.58 o 
   6   4  22        1.95       -2.34      3.40 o 
   7   4  22        2.89        5.34      3.96 o 
   0   5  22       81.87       82.37      8.33 o 
   1   5  22       59.27       65.85      5.93 o 
   2   5  22        5.64        5.16      3.11 o 
   3   5  22       27.78       30.78      5.39 o 
   4   5  22       39.69       22.07      5.75 o 
   5   5  22        0.63       -0.35      4.09 o 
   6   5  22        0.52        1.18      3.84 o 
   0   6  22      244.35      223.11     23.07 o 
   1   6  22       24.06       26.28      5.22 o 
   2   6  22       75.85       76.58      7.69 o 
   3   6  22        3.65        0.63      4.04 o 
   4   6  22       18.40        7.74      4.52 o 
   5   6  22       11.31        9.67      4.98 o 
   6   6  22        5.77        7.50      5.23 o 
   0   7  22       84.10      113.63     13.23 o 
   1   7  22       11.42        8.69      4.24 o 
   2   7  22        3.57        6.00      3.99 o 
   3   7  22        6.53        3.18      3.93 o 
   4   7  22        1.13        4.52      4.74 o 
   5   7  22        6.08        3.98      4.11 o 
   0   8  22        2.48        3.29      5.53 o 
   1   8  22        0.17        6.34      4.54 o 
   2   8  22       12.99        8.53      6.62 o 
   3   8  22       23.91       30.88      5.54 o 
   0   9  22        4.81        3.40      6.31 o 
   1   0  23      272.02      268.44     13.94 o 
   2   0  23        4.84        7.57      4.98 o 
   3   0  23      176.76      187.47     10.81 o 
   4   0  23        4.15        0.24      3.39 o 
   5   0  23        4.81       -2.46      6.91 o 
   6   0  23       22.69       10.83      7.93 o 
   7   0  23       21.12       11.70      8.67 o 
   8   0  23       21.48       14.24     10.53 o 
   0   1  23        0.24        4.97      4.60 o 
   1   1  23       10.74        9.62      5.63 o 
   2   1  23      223.02      227.67     10.88 o 
   3   1  23      146.75      143.79      6.90 o 
   4   1  23       97.80       97.23      7.21 o 
   5   1  23       33.38       38.41      5.67 o 
   6   1  23      111.79      119.85     10.29 o 
   7   1  23        5.48        0.92      5.37 o 
   0   2  23       29.98       33.01      7.32 o 
   1   2  23      109.34      113.30      7.39 o 
   2   2  23       45.54       45.00      5.87 o 
   3   2  23      439.99      448.53     15.75 o 
   4   2  23      185.21      172.29     11.03 o 
   5   2  23       23.04       26.52      5.31 o 
   6   2  23       40.30       41.14      6.37 o 
   7   2  23        1.45       -6.01      6.01 o 
   0   3  23       18.72       14.65      8.89 o 
   1   3  23       41.40       36.95      6.23 o 
   2   3  23       57.62       60.14      9.46 o 
   3   3  23      261.90      252.37     11.70 o 
   4   3  23       16.54       11.79      4.63 o 
   5   3  23      104.60      143.60      7.82 o 
   6   3  23       28.55       22.19      4.62 o 
   7   3  23        3.74        6.68      4.12 o 
   0   4  23       16.74       29.83      6.05 o 
   1   4  23      355.22      353.15     11.28 o 
   2   4  23       90.87       84.88      6.19 o 
   3   4  23       10.61       19.10      4.27 o 
   4   4  23      127.12      119.76      9.07 o 
   5   4  23       22.54       15.73      7.62 o 
   6   4  23        2.47        1.59      3.66 o 
   7   4  23       12.36       12.40      4.79 o 
   0   5  23       18.11       10.90      5.51 o 
   1   5  23       54.42       66.48      5.95 o 
   2   5  23       19.77       21.00      5.03 o 
   3   5  23        2.51        2.30      3.39 o 
   4   5  23       12.96        9.31      4.76 o 
   5   5  23        7.97        2.57      4.60 o 
   6   5  23        2.43       -0.28      4.42 o 
   0   6  23        0.12        8.80      5.86 o 
   1   6  23       30.96       35.59      5.28 o 
   2   6  23        3.60       11.28      4.22 o 
   3   6  23       13.23       11.66      5.04 o 
   4   6  23        9.79       10.42      4.29 o 
   5   6  23        5.80        3.80      4.76 o 
   0   7  23        4.01        1.26      5.77 o 
   1   7  23        2.33        1.66      3.85 o 
   2   7  23       20.51       22.61      5.06 o 
   3   7  23       13.20       15.74      5.68 o 
   4   7  23       13.48        7.47      6.14 o 
   0   8  23       12.99       11.44      9.77 o 
   1   8  23        6.24        9.48      4.63 o 
   2   8  23        0.31        7.79      4.60 o 
   3   8  23        0.01       -0.46      3.90 o 
   0   0  24        4.44        8.15      6.57 o 
   1   0  24      440.72      421.18     15.32 o 
   2   0  24       11.98        6.37      4.65 o 
   3   0  24       27.20       26.92      6.17 o 
   4   0  24        0.06       -6.09      6.83 o 
   5   0  24        0.44       -5.89      8.70 o 
   6   0  24       12.40        9.80     14.53 o 
   7   0  24       12.69        4.05      8.73 o 
   0   1  24      174.33      184.28     10.86 o 
   1   1  24      395.40      378.47     15.66 o 
   2   1  24       32.58       42.67      5.67 o 
   3   1  24        5.35        4.95      3.77 o 
   4   1  24       39.74       40.42      5.63 o 
   5   1  24        7.24        2.53      4.57 o 
   6   1  24       49.60       37.02     10.47 o 
   7   1  24       17.72       19.58      6.85 o 
   0   2  24        0.31       -0.13      4.37 o 
   1   2  24       91.85       88.95      6.83 o 
   2   2  24       37.76       25.15      7.13 o 
   3   2  24      428.28      394.67     12.90 o 
   4   2  24       29.04       25.60      5.26 o 
   5   2  24       34.92       25.48      5.51 o 
   6   2  24       80.19       68.17      7.41 o 
   7   2  24        3.47        4.90      5.90 o 
   0   3  24      211.08      241.57     17.03 o 
   1   3  24      117.78      115.88      6.37 o 
   2   3  24       67.53       90.01      7.55 o 
   3   3  24       51.94       37.51      6.84 o 
   4   3  24        1.98        3.68      4.66 o 
   5   3  24        3.19        9.33      4.54 o 
   6   3  24       39.82       48.35      5.79 o 
   7   3  24        7.71        5.45      4.37 o 
   0   4  24        0.88        2.17      6.37 o 
   1   4  24        9.67        5.54      4.12 o 
   2   4  24       90.82       89.88      6.47 o 
   3   4  24       76.34       49.67     11.31 o 
   4   4  24       24.19       19.12      5.21 o 
   5   4  24       55.32       37.97      9.28 o 
   6   4  24        4.33        5.88      4.97 o 
   0   5  24        0.00        3.37      5.24 o 
   1   5  24       25.42       19.67      5.26 o 
   2   5  24       14.35        8.32      4.44 o 
   3   5  24        1.85        1.61      3.53 o 
   4   5  24       19.24       11.28      4.94 o 
   5   5  24       34.64       28.57      9.91 o 
   6   5  24        9.62        4.33      5.20 o 
   0   6  24        1.12        1.15      7.41 o 
   1   6  24        4.73       12.42      4.80 o 
   2   6  24        5.68        9.83      4.88 o 
   3   6  24       11.94       11.88      5.70 o 
   4   6  24       14.33       12.21      4.55 o 
   5   6  24        7.56        7.62      5.99 o 
   0   7  24        1.85        6.29      6.78 o 
   1   7  24       10.69        2.57      4.20 o 
   2   7  24        4.94        1.51      5.19 o 
   3   7  24       19.08        7.35      5.11 o 
   4   7  24        3.33        7.96      5.02 o 
   0   8  24        0.17       -1.44      6.08 o 
   1   8  24        8.17       11.25      4.98 o 
   2   8  24       32.09       34.89      5.99 o 
   1   0  25      330.60      340.85     18.24 o 
   2   0  25        0.48        1.39      4.70 o 
   3   0  25       26.04       28.97      6.50 o 
   4   0  25       53.24       52.93     11.57 o 
   5   0  25       13.06       14.79      9.21 o 
   6   0  25        3.06        1.44      7.94 o 
   7   0  25       41.94       36.74     18.53 o 
   0   1  25       36.21       18.16      8.94 o 
   1   1  25       63.35       63.68      8.47 o 
   2   1  25       27.94       20.85      5.58 o 
   3   1  25       75.73       80.93      7.28 o 
   4   1  25        5.15       -1.31      3.95 o 
   5   1  25       38.43       45.57      8.03 o 
   6   1  25       20.63       10.02      6.56 o 
   7   1  25       20.04       22.67      7.29 o 
   0   2  25        2.84       -1.94      4.40 o 
   1   2  25       62.21       78.41      7.21 o 
   2   2  25       83.87       88.94      7.57 o 
   3   2  25       30.56       21.19      7.18 o 
   4   2  25       15.14       18.27      5.50 o 
   5   2  25        5.49        4.03      4.37 o 
   6   2  25       19.99       14.61      6.71 o 
   7   2  25        7.75       11.61      7.69 o 
   0   3  25      171.71      180.85     20.33 o 
   1   3  25      411.51      411.93     15.66 o 
   2   3  25       70.09       63.98     10.16 o 
   3   3  25       42.66       46.99      8.67 o 
   4   3  25       65.95       68.62      9.54 o 
   5   3  25       15.31        3.96      6.35 o 
   6   3  25       28.66       18.04      8.52 o 
   0   4  25      116.22      151.29     15.14 o 
   1   4  25       76.16       87.69      9.10 o 
   2   4  25       16.57       15.52      4.29 o 
   3   4  25       57.97       36.92      6.82 o 
   4   4  25        2.36       11.29      4.90 o 
   5   4  25        4.10        6.62      4.69 o 
   6   4  25       32.79       16.23      8.21 o 
   0   5  25       13.28       18.86      8.99 o 
   1   5  25       47.24       48.63      6.60 o 
   2   5  25       66.99       64.62      7.30 o 
   3   5  25        1.42       -0.36      3.50 o 
   4   5  25        7.01        7.03      4.72 o 
   5   5  25        6.85        4.34      4.75 o 
   0   6  25       41.28       53.65      9.00 o 
   1   6  25       22.06       16.41      5.81 o 
   2   6  25       23.32       17.51      5.51 o 
   3   6  25        3.62        2.62      4.54 o 
   4   6  25       23.77       20.04      5.83 o 
   0   7  25        0.55        3.38      5.92 o 
   1   7  25        2.58        0.78      4.64 o 
   2   7  25        7.19       16.70      5.63 o 
   3   7  25       15.61       17.47      5.88 o 
   0   0  26       58.46       51.09     30.02 o 
   1   0  26      157.55      168.79     11.01 o 
   2   0  26       37.19       33.25      9.59 o 
   3   0  26        2.40       -1.58      4.75 o 
   4   0  26      140.58      146.46     25.19 o 
   5   0  26       12.13        6.61      8.51 o 
   6   0  26        3.23       -4.37     10.71 o 
   0   1  26       14.34       10.23      6.88 o 
   1   1  26       45.59       42.35      6.33 o 
   2   1  26      142.21      145.89      7.56 o 
   3   1  26       53.05       62.42      9.00 o 
   4   1  26        6.25        3.53      4.74 o 
   5   1  26        8.21        7.10      6.02 o 
   6   1  26        2.60       -2.61      5.64 o 
   0   2  26        0.04       -2.30      4.88 o 
   1   2  26      278.86      287.73     11.24 o 
   2   2  26       45.92       36.09      7.55 o 
   3   2  26        0.84        2.89      4.18 o 
   4   2  26       36.80       33.00      7.05 o 
   5   2  26       16.48       23.55      5.56 o 
   6   2  26       10.02        3.34      6.23 o 
   0   3  26        8.77       10.69      8.09 o 
   1   3  26      125.94      116.75     10.83 o 
   2   3  26       18.34       23.79      5.59 o 
   3   3  26       32.88       35.42      5.95 o 
   4   3  26        1.50       -0.46      4.48 o 
   5   3  26        1.31        2.37      4.59 o 
   6   3  26        8.34        7.49      5.07 o 
   0   4  26       28.40       41.03     10.74 o 
   1   4  26      149.26      160.84     29.50 o 
   2   4  26       52.07       40.74      6.67 o 
   3   4  26        0.15       -0.24      4.06 o 
   4   4  26        4.79        2.09      4.48 o 
   5   4  26        8.19       11.59      5.09 o 
   0   5  26       31.40       30.34      9.76 o 
   1   5  26       25.20       21.60      5.47 o 
   2   5  26        8.02       10.98      4.89 o 
   3   5  26       13.77       15.99      5.29 o 
   4   5  26        6.88        5.17      5.04 o 
   5   5  26       11.22       11.86      5.98 o 
   0   6  26        2.36        5.95      9.11 o 
   1   6  26        7.36        4.60      5.07 o 
   2   6  26        0.26        3.09      4.57 o 
   3   6  26       27.91       27.49      6.22 o 
   4   6  26       11.10       13.26      7.17 o 
   0   7  26        0.00        4.28      6.36 o 
   1   7  26        0.18       -1.79      5.00 o 
   2   7  26       13.63       13.76      5.62 o 
   1   0  27        7.15       14.41      5.64 o 
   2   0  27        3.12        2.25      5.20 o 
   3   0  27        1.53        5.07      5.43 o 
   4   0  27        0.01       -5.72      6.86 o 
   5   0  27        2.87        2.25     10.61 o 
   6   0  27        5.22        8.64      9.17 o 
   0   1  27       12.78       12.62      5.88 o 
   1   1  27       21.38       18.00      4.26 o 
   2   1  27        9.42        8.08      4.41 o 
   3   1  27        1.68       -2.15      6.16 o 
   4   1  27       51.48       61.53      7.88 o 
   5   1  27        0.23       -4.93      6.95 o 
   6   1  27        1.04       -0.22      5.93 o 
   0   2  27       46.07       37.27      7.22 o 
   1   2  27      146.24      178.60      9.85 o 
   2   2  27        0.28       -1.57      4.10 o 
   3   2  27       39.16       32.20      6.06 o 
   4   2  27        5.67        0.95      4.60 o 
   5   2  27        5.27        5.47      4.76 o 
   6   2  27        1.28       -1.92      5.63 o 
   0   3  27        4.54       19.67      8.88 o 
   1   3  27      176.73      160.92     12.61 o 
   2   3  27       36.15       33.60      9.52 o 
   3   3  27       51.04       55.29      8.68 o 
   4   3  27        6.09        3.82      4.62 o 
   5   3  27        5.01        1.06      4.89 o 
   0   4  27       12.60        9.20     22.62 o 
   1   4  27      100.71      105.00     14.31 o 
   2   4  27       36.71       34.22      6.70 o 
   3   4  27       78.94       82.97     18.01 o 
   4   4  27        0.72       -4.68      4.68 o 
   5   4  27       21.77       20.52      5.94 o 
   0   5  27        2.99       11.85      9.92 o 
   1   5  27        7.48        3.04      7.92 o 
   2   5  27       15.69       16.94      5.37 o 
   3   5  27       25.77       29.21      7.48 o 
   4   5  27        0.84        2.95      4.71 o 
   0   6  27       43.96       55.41     14.18 o 
   1   6  27        1.00        0.97      5.67 o 
   2   6  27        4.66        2.50      4.62 o 
   3   6  27        7.93        8.68      6.66 o 
   0   7  27        5.97       24.37     10.49 o 
   1   7  27        1.87       13.52      9.62 o 
   0   0  28      104.78       87.43     51.32 o 
   1   0  28        0.01       -2.14      4.86 o 
   2   0  28      148.31      192.65     13.14 o 
   3   0  28      183.84      163.46     27.05 o 
   4   0  28        0.00       -6.32      6.32 o 
   5   0  28        0.32        0.22      7.59 o 
   6   0  28        8.81       13.18     10.64 o 
   0   1  28      121.90      116.70     10.14 o 
   1   1  28      164.03      157.13      8.23 o 
   2   1  28       49.37       65.24     10.13 o 
   3   1  28       30.08       25.34      5.79 o 
   4   1  28        4.44        8.63      6.45 o 
   5   1  28        6.79       -0.84      5.34 o 
   6   1  28       19.44       11.88      8.12 o 
   0   2  28        0.04       -4.60      5.04 o 
   1   2  28       28.52       36.18      7.45 o 
   2   2  28       17.21       20.21      5.88 o 
   3   2  28       32.70       29.20      6.21 o 
   4   2  28       13.37       12.86      5.24 o 
   5   2  28        1.02       -1.12      4.56 o 
   0   3  28        2.48        4.52      8.09 o 
   1   3  28       57.47       54.45      9.96 o 
   2   3  28        8.13        4.57      4.69 o 
   3   3  28        8.65        8.01      5.07 o 
   4   3  28        8.46        6.88      5.03 o 
   5   3  28       23.48       19.42      5.87 o 
   0   4  28        5.57       -6.29      7.33 o 
   1   4  28        4.21        1.13      5.40 o 
   2   4  28        5.06       -5.08      5.08 o 
   3   4  28       12.59        9.13      5.06 o 
   4   4  28        0.19        6.07      4.93 o 
   0   5  28        0.25       12.16     10.21 o 
   1   5  28       30.51       29.32     12.77 o 
   2   5  28       16.57       11.20      6.62 o 
   3   5  28        0.95        1.96      5.77 o 
   0   6  28       21.71       37.51     12.46 o 
   1   6  28        0.76       12.50      7.26 o 
   2   6  28       23.10       23.17      6.34 o 
   1   0  29       19.42       18.02      6.60 o 
   2   0  29        8.10       11.48      6.43 o 
   3   0  29        1.52       -0.25     10.08 o 
   4   0  29       10.93        6.00      9.48 o 
   5   0  29        0.56       -7.36      8.01 o 
   0   1  29       23.79       12.82      6.31 o 
   1   1  29       10.04       16.10      5.15 o 
   2   1  29        2.81       -3.83      4.42 o 
   3   1  29       58.57       58.82     10.89 o 
   4   1  29       24.28       19.93      9.34 o 
   5   1  29        3.92       -0.40      6.45 o 
   0   2  29       54.12       68.98      8.62 o 
   1   2  29       37.71       27.83      6.77 o 
   2   2  29       12.46       15.11      5.27 o 
   3   2  29       17.51       14.09      5.62 o 
   4   2  29       22.76       27.68      6.50 o 
   5   2  29        1.80        2.89      6.30 o 
   0   3  29        3.47        6.53      8.36 o 
   1   3  29       33.85       25.40      7.10 o 
   2   3  29        0.53        1.43      4.69 o 
   3   3  29        3.29        1.47      4.69 o 
   4   3  29        8.01        8.64      5.15 o 
   0   4  29        5.66       -0.05     10.66 o 
   1   4  29       72.61       53.08      9.47 o 
   2   4  29        6.87        7.87      6.00 o 
   3   4  29       14.82        8.94      5.15 o 
   4   4  29        1.61        2.26      5.42 o 
   0   5  29       39.36       57.07     14.83 o 
   1   5  29        7.53        8.89      6.63 o 
   2   5  29       32.08       48.97      9.30 o 
   3   5  29       38.95       61.61     10.33 o 
   0   0  30       36.15       15.41     13.18 o 
   1   0  30       94.66       91.76     18.06 o 
   2   0  30       90.90      108.15     22.19 o 
   3   0  30        0.10        4.33      7.97 o 
   4   0  30        9.97       14.95      9.35 o 
   0   1  30       21.95        6.03      8.16 o 
   1   1  30       34.18       27.08      5.89 o 
   2   1  30        1.21        0.75      4.88 o 
   3   1  30       37.35       22.84      7.07 o 
   4   1  30       10.59        5.11      6.47 o 
   0   2  30       11.81       17.58      9.79 o 
   1   2  30       18.54       16.68      5.51 o 
   2   2  30        2.24       10.21      5.12 o 
   3   2  30        3.83        2.98      4.88 o 
   4   2  30       15.32       16.97      5.84 o 
   0   3  30       11.05        2.92     12.33 o 
   1   3  30        1.42       -1.01      5.68 o 
   2   3  30        3.50        8.64      5.12 o 
   3   3  30       14.56       20.05      6.04 o 
   4   3  30        1.55       -1.96      4.60 o 
   0   4  30        4.86        8.71      8.98 o 
   1   4  30       35.52       39.04      8.65 o 
   2   4  30        3.16        6.13      6.46 o 
   3   4  30        4.42        5.47      6.30 o 
   0   5  30        8.71       25.66     11.93 o 
   1   5  30       20.31       22.87     15.30 o 
   1   0  31       21.52       23.34      7.41 o 
   2   0  31       23.46       21.00     16.14 o 
   3   0  31        0.19        0.40      8.94 o 
   4   0  31        0.02       -0.21      9.98 o 
   0   1  31        0.06       -2.15      5.48 o 
   1   1  31       12.42       16.93      5.56 o 
   2   1  31       12.51       16.13      6.01 o 
   3   1  31        2.56       -1.92      4.91 o 
   4   1  31        9.31       17.70      7.68 o 
   0   2  31        0.35        8.96      9.37 o 
   1   2  31        5.64        1.60      5.17 o 
   2   2  31        1.79        0.27      5.05 o 
   3   2  31       10.41       17.79      5.61 o 
   0   3  31        2.68        1.84      8.61 o 
   1   3  31       13.47       12.87      6.78 o 
   2   3  31        1.20        1.43      4.71 o 
   3   3  31        2.42       -4.58      4.58 o 
   0   4  31        5.13       -5.40      7.31 o 
   1   4  31        5.67       11.71      6.58 o 
   2   4  31        4.82       -0.22      6.43 o 
   0   0  32        2.34       -1.09      7.92 o 
   1   0  32       19.64       15.32      7.15 o 
   2   0  32       50.27       52.86     20.93 o 
   3   0  32        8.37       15.24     11.04 o 
   0   1  32        1.04       -5.44      5.73 o 
   1   1  32        0.90        5.87      5.14 o 
   2   1  32       18.40       17.61      5.78 o 
   3   1  32       21.57       14.12      8.24 o 
   0   2  32       11.68       17.13      9.92 o 
   1   2  32        7.51        7.44      6.17 o 
   2   2  32        3.19        6.11      5.86 o 
   0   3  32        0.91       -1.57      8.88 o 
   1   3  32        0.43        9.09      9.66 o 
   1   0  33        2.21        7.24      6.94 o 
   0   1  33        5.11       14.45     10.32 o 
   1   1  33        0.56        2.56      5.51 o 
   0   2  33        0.92        6.91     10.57 o 
                                                 
